# Supplementary material for: Profiling Myxococcus xanthus Swarming Phenotypes through Mutation and Environmental Variation
Source: J Bacteriol. 2021 Nov 5;203(23):e00306-21. doi: 10.1128/JB.00306-21 (PMC8570273; doi:10.1128/JB.00306-21)
Supplement: Supplemental file 2 — Data Set S1. Download JB.00306-21-s0003.xlsx, XLSX file, 0.02 MB [file jb.00306-21-s0003.xlsx]

## Sheet: Sheet1
	Strain		Rippling Phenotype	25-Hour Motility Assay				72-Hour Motility Assay
				0.4% Agar	1% Agar	1.5% Agar	Prey	0.4% Agar	1% Agar	1.5% Agar		Table S-1: Rippling phenotypes compared to WT and swarm expansion rates. Rippling phenotypes were determined by visually comparing mutant predation videos to WT predation videos. The presence/absence of ripples as well as their estimated wavelength was used to determine their phenotype. Note, "Like WT*" indicates a strain that repeatedly displayed ripples that were visually different than WT. Swa…
	M. xanthus (DK1622)		N/A	0.113099	0.101146	0.10729	0.116072	0.267222	0.118056	0.125899
		Mxan_0035	Like WT	0.0830486	0.0753784	0.0704054	0.0861405	0.0991898	0.0765046	0.0770833
		Mxan_0079	Like WT	0.071	0.106757	0.0820811	0.131027	0.0953125	0.0971354	0.0825521
		Mxan_0172	Like WT*	0.12344	0.126189	0.125486	0.101968	0.233333	0.169213	0.193634
		Mxan_0180	Like WT	0.0975568	0.114162	0.115438	0.125189	0.213472	0.124884	0.108171
		Mxan_0213	Like WT*	0.072027	0.135378	0.109703	0.144173	0.25169	0.152315	0.143495
		Mxan_0311	Like WT*	0.119162	0.134865	0.112342	0.134919	0.202662	0.144676	0.108449
		Mxan_0502	Like WT	0.116135	0.134865	0.0823514	0.125333	0.100579	0.0662037	0.065625
		Mxan_0603	Like WT*	0.0847838	0.0953514	0.0665405	0.130681	0.138079	0.108681	0.0979167
		Mxan_0622	Like WT	0.107027	0.102784	0.0983243	0.119207	0.152662	0.0914352	0.0982639
		Mxan_0665	Like WT	0.108144	0.111243	0.112892	0.15187	0.206134	0.158681	0.120602
		Mxan_0681	Like WT	0.119005	0.133162	0.124829	0.144	0.205729	0.127691	0.104253
		Mxan_0685	Like WT	0.0848378	0.101676	0.106422	0.129009	0.0736111	0.0666667	0.0643519
		Mxan_0721	Like WT	0.0971351	0.128065	0.136595	0.10973	0.27419	0.146065	0.111806
		Mxan_1078	Like WT	0.0482973	0.0685676	0.0681081	0.0898739	0.100347	0.0717593	0.0783565
		Mxan_1128	Like WT*	0.0963378	0.106486	0.0988649	0.098955	0.0822917	0.0805556	0.0658565
		Mxan_1153	Like WT	0.107632	0.143827	0.140605	0.123892	0.201389	0.124421	0.0988426
		Mxan_1167	Like WT	0.0710811	0.0824865	0.0972012	0.112721	0.128588	0.0962963	0.0851852
		Mxan_1245	Like WT*	0.0307568	0.0953784	0.116	0.107195	0.0162037	0.0523148	0.0541667
		Mxan_1565	Like WT	0.0831081	0.0555946	0.0816486	0.112741	0.0764236	0.0729167	0.0688368
		Mxan_2030	Like WT*	0.108541	0.0863784	0.0902703	0.168303	0.181019	0.138079	0.0775463
		Mxan_2268	Like WT	0.106378	0.145054	0.12527	0.099027	0.259838	0.126505	0.10162
		Mxan_2711	Like WT	0.0752703	0.0768803	0.0618378	0.097112	0.102199	0.0984954	0.0649306
		Mxan_3214	Like WT*	0.072	0.129189	0.139308	0.124108	0.177778	0.137269	0.119676
		Mxan_3702	Like WT	0.0982162	0.116151	0.107622	0.135784	0.120833	0.106481	0.0694444
		Mxan_3717	Like WT	0.0553297	0.0770811	0.0645838	0.165081	0.138324	0.0896991	0.0759537
		Mxan_3718	Like WT*	0.0744595	0.0997568	0.0894054	0.109405	0.144329	0.0896991	0.0649306
		Mxan_3719	Like WT	0.100135	0.0888378	0.0878919	0.105189	0.156829	0.0886574	0.0627315
		Mxan_4196	Like WT*	0.0665135	0.115811	0.114216	0.0707748	0.170949	0.120602	0.0765046
		Mxan_5101	Like WT	0.103432	0.0867297	0.0684324	0.140355	0.199884	0.115394	0.0925926
		Mxan_5124	Like WT*	0.0277838	0.0666486	0.0558486	0.0996757	0.0261574	0.0596065	0.0532407
		Mxan_5153	Like WT	0.0874595	0.0877297	0.08	0.128324	0.151157	0.0768519	0.0957176
		Mxan_5263	Like WT	0.116	0.118757	0.107486	0.156865	0.263194	0.141319	0.102894
		Mxan_5410	Like WT	0.0784324	0.111216	0.0907297	0.139416	0.196759	0.117245	0.0869213
		Mxan_5680	Like WT	0.0813243	0.135838	0.0951081	0.129483	0.204398	0.125	0.0972222
		Mxan_5747	Like WT*	0.0599135	0.0920541	0.0772973	0.117795	0.0824074	0.0887731	0.0755787
		Mxan_5777	Like WT*	0.0524324	0.0534324	0.0511532	0.100324	0.0305556	0.0645833	0.0667824
		Mxan_5780	Like WT*	0.0212973	0.110568	0.105081	0.0993874	0.033912	0.0721065	0.0679398
		Mxan_5781	Like WT	0.0767297	0.109297	0.11073	0.145384	0.221528	0.176157	0.138889
		Mxan_5879	Like WT	0.0951892	0.161892	0.139676	0.126216	0.187037	0.186574	0.137153
		Mxan_5894	Like WT*	0.0841892	0.0982703	0.0788919	0.105622	0.116551	0.106713	0.0726852
		Mxan_6173	Like WT	0.0661622	0.107838	0.0798649	0.122119	0.256597	0.134144	0.101157
		Mxan_6426	Like WT	0.0848649	0.0686757	0.0822703	0.111676	0.0596065	0.0664352	0.0619213
		Mxan_6569	Like WT	0.0835135	0.112135	0.100378	0.164649	0.210301	0.112847	0.090162
		Mxan_6575	Like WT	0.104297	0.127805	0.105486	0.133297	0.188889	0.106134	0.0900463
		Mxan_6827	Like WT	0.113	0.0980811	0.0986757	0.0599351	0.176273	0.117593	0.0971065
		Mxan_6889	Like WT	0.0800541	0.0930541	0.0730811	0.122032	0.0952546	0.0799769	0.0734954
		Mxan_7143	Like WT	0.0856216	0.0945135	0.0698378	0.0783784	0.096875	0.0811343	0.0741898
		Mxan_7146	Like WT	0.123225	0.139135	0.11	0.148865	0.254514	0.133102	0.103588
		Mxan_7214	Like WT	0.0947387	0.115324	0.0791892	0.109059	0.133912	0.105208	0.0765046
		Mxan_7440	No Ripples	0.0779459	0.0398378	0.0267297	0.035027	0.0164352	0.0394676	0.0403935
	M. xanthus (DK1218)		No Ripples	0.0992793	0.0533243	0.0267838	0.0210319	0.101007	0.0453125	0.0370972
	M. xanthus (DK1253)		No Ripples	0.0101892	0.0432973	0.0441699	0.0783489	0.0438368	0.0514757	0.0483507
	M. xanthus (DK11316)		No Ripples	0.0173108	0.0136432	0.0180757	0	0.0279514	0.0394097	0.0359375
		* Strains display distinct ripples during predation, however analysis showed these ripples to be qualitatively different than WT ripples
