# Supplementary material for: Profiling Myxococcus xanthus Swarming Phenotypes through Mutation and Environmental Variation
Source: J Bacteriol. 2021 Nov 5;203(23):e00306-21. doi: 10.1128/JB.00306-21 (PMC8570273; doi:10.1128/JB.00306-21)
Supplement: Supplemental file 3 — Data Set S2. Download JB.00306-21-s0004.xlsx, XLSX file, 1.0 MB [file jb.00306-21-s0004.xlsx]

## Sheet: all.data
Strain	Assay	Agar	Rep-Strain	Rep-Measure	Time	Value_mm
DK1622	72HR	Soft Agar	1	1	T24	7		Table S-2: File includes every measurement replicate (both biological and technical) taken during the process of this study. Data is organized by strain (column A) and then by assay (column B). Data is further divided by agar concentration (Column C, Hard = 1.5%, Medium = 1.0%, Soft = 0.4%). Note that prey assays were only conducted on 1.5% agar. After separation by biological and technical repli…
DK1622	72HR	Soft Agar	1	2	T24	7.5
DK1622	72HR	Soft Agar	1	3	T24	7.5
DK1622	72HR	Soft Agar	1	4	T24	7
DK1622	72HR	Soft Agar	1	5	T24	7
DK1622	72HR	Soft Agar	2	1	T24	7.25
DK1622	72HR	Soft Agar	2	2	T24	7.25
DK1622	72HR	Soft Agar	2	3	T24	7.5
DK1622	72HR	Soft Agar	2	4	T24	8
DK1622	72HR	Soft Agar	2	5	T24	7.75
DK1622	72HR	Soft Agar	3	1	T24	7
DK1622	72HR	Soft Agar	3	2	T24	7
DK1622	72HR	Soft Agar	3	3	T24	7
DK1622	72HR	Soft Agar	3	4	T24	7.25
DK1622	72HR	Soft Agar	3	5	T24	7.25
DK1622	72HR	Soft Agar	4	1	T24	7.25
DK1622	72HR	Soft Agar	4	2	T24	7
DK1622	72HR	Soft Agar	4	3	T24	7.25
DK1622	72HR	Soft Agar	4	4	T24	7
DK1622	72HR	Soft Agar	4	5	T24	7
DK1622	72HR	Soft Agar	5	1	T24	7.5
DK1622	72HR	Soft Agar	5	2	T24	8
DK1622	72HR	Soft Agar	5	3	T24	8
DK1622	72HR	Soft Agar	5	4	T24	7.5
DK1622	72HR	Soft Agar	5	5	T24	8
DK1622	72HR	Soft Agar	6	1	T24	7
DK1622	72HR	Soft Agar	6	2	T24	7
DK1622	72HR	Soft Agar	6	3	T24	6.5
DK1622	72HR	Soft Agar	6	4	T24	7
DK1622	72HR	Soft Agar	6	5	T24	7
DK1622	72HR	Soft Agar	7	1	T24	8
DK1622	72HR	Soft Agar	7	2	T24	7.5
DK1622	72HR	Soft Agar	7	3	T24	8
DK1622	72HR	Soft Agar	7	4	T24	7.75
DK1622	72HR	Soft Agar	7	5	T24	7
DK1622	72HR	Soft Agar	8	1	T24	7
DK1622	72HR	Soft Agar	8	2	T24	7.5
DK1622	72HR	Soft Agar	8	3	T24	7
DK1622	72HR	Soft Agar	8	4	T24	8
DK1622	72HR	Soft Agar	8	5	T24	8
DK1622	72HR	Soft Agar	1	1	T48	13.5
DK1622	72HR	Soft Agar	1	2	T48	12.5
DK1622	72HR	Soft Agar	1	3	T48	12
DK1622	72HR	Soft Agar	1	4	T48	13.5
DK1622	72HR	Soft Agar	1	5	T48	13
DK1622	72HR	Soft Agar	2	1	T48	15.5
DK1622	72HR	Soft Agar	2	2	T48	14
DK1622	72HR	Soft Agar	2	3	T48	14
DK1622	72HR	Soft Agar	2	4	T48	14
DK1622	72HR	Soft Agar	2	5	T48	15
DK1622	72HR	Soft Agar	3	1	T48	13.5
DK1622	72HR	Soft Agar	3	2	T48	14.25
DK1622	72HR	Soft Agar	3	3	T48	13.75
DK1622	72HR	Soft Agar	3	4	T48	14
DK1622	72HR	Soft Agar	3	5	T48	14
DK1622	72HR	Soft Agar	4	1	T48	14
DK1622	72HR	Soft Agar	4	2	T48	13.25
DK1622	72HR	Soft Agar	4	3	T48	13.75
DK1622	72HR	Soft Agar	4	4	T48	13.5
DK1622	72HR	Soft Agar	4	5	T48	14
DK1622	72HR	Soft Agar	5	1	T48	12.5
DK1622	72HR	Soft Agar	5	2	T48	13.5
DK1622	72HR	Soft Agar	5	3	T48	14
DK1622	72HR	Soft Agar	5	4	T48	13
DK1622	72HR	Soft Agar	5	5	T48	14
DK1622	72HR	Soft Agar	6	1	T48	11.25
DK1622	72HR	Soft Agar	6	2	T48	12
DK1622	72HR	Soft Agar	6	3	T48	11.25
DK1622	72HR	Soft Agar	6	4	T48	11.25
DK1622	72HR	Soft Agar	6	5	T48	11
DK1622	72HR	Soft Agar	7	1	T48	14
DK1622	72HR	Soft Agar	7	2	T48	14
DK1622	72HR	Soft Agar	7	3	T48	12
DK1622	72HR	Soft Agar	7	4	T48	13.5
DK1622	72HR	Soft Agar	7	5	T48	13
DK1622	72HR	Soft Agar	8	1	T48	14
DK1622	72HR	Soft Agar	8	2	T48	11.25
DK1622	72HR	Soft Agar	8	3	T48	14
DK1622	72HR	Soft Agar	8	4	T48	14
DK1622	72HR	Soft Agar	8	5	T48	13
DK1622	72HR	Soft Agar	1	1	T72	19.75
DK1622	72HR	Soft Agar	1	2	T72	19.75
DK1622	72HR	Soft Agar	1	3	T72	17
DK1622	72HR	Soft Agar	1	4	T72	18
DK1622	72HR	Soft Agar	1	5	T72	19.5
DK1622	72HR	Soft Agar	2	1	T72	19
DK1622	72HR	Soft Agar	2	2	T72	20.25
DK1622	72HR	Soft Agar	2	3	T72	17
DK1622	72HR	Soft Agar	2	4	T72	19
DK1622	72HR	Soft Agar	2	5	T72	20
DK1622	72HR	Soft Agar	3	1	T72	20.4
DK1622	72HR	Soft Agar	3	2	T72	20.6
DK1622	72HR	Soft Agar	3	3	T72	21.4
DK1622	72HR	Soft Agar	3	4	T72	21.8
DK1622	72HR	Soft Agar	3	5	T72	22.3
DK1622	72HR	Soft Agar	4	1	T72	25.3
DK1622	72HR	Soft Agar	4	2	T72	23.2
DK1622	72HR	Soft Agar	4	3	T72	24.4
DK1622	72HR	Soft Agar	4	4	T72	27.2
DK1622	72HR	Soft Agar	4	5	T72	20
DK1622	72HR	Soft Agar	5	1	T72	19.5
DK1622	72HR	Soft Agar	5	2	T72	19
DK1622	72HR	Soft Agar	5	3	T72	19.5
DK1622	72HR	Soft Agar	5	4	T72	20.25
DK1622	72HR	Soft Agar	5	5	T72	20.25
DK1622	72HR	Soft Agar	6	1	T72	19.25
DK1622	72HR	Soft Agar	6	2	T72	19
DK1622	72HR	Soft Agar	6	3	T72	19
DK1622	72HR	Soft Agar	6	4	T72	20
DK1622	72HR	Soft Agar	6	5	T72	16
DK1622	72HR	Soft Agar	7	1	T72	17
DK1622	72HR	Soft Agar	7	2	T72	18
DK1622	72HR	Soft Agar	7	3	T72	17
DK1622	72HR	Soft Agar	7	4	T72	17
DK1622	72HR	Soft Agar	7	5	T72	15
DK1622	72HR	Soft Agar	8	1	T72	16
DK1622	72HR	Soft Agar	8	2	T72	15
DK1622	72HR	Soft Agar	8	3	T72	15
DK1622	72HR	Soft Agar	8	4	T72	14
DK1622	72HR	Soft Agar	8	5	T72	18
DK1622	72HR	Medium Agar	1	1	T24	6
DK1622	72HR	Medium Agar	1	2	T24	5.5
DK1622	72HR	Medium Agar	1	3	T24	6
DK1622	72HR	Medium Agar	1	4	T24	6
DK1622	72HR	Medium Agar	1	5	T24	6
DK1622	72HR	Medium Agar	2	1	T24	6
DK1622	72HR	Medium Agar	2	2	T24	6
DK1622	72HR	Medium Agar	2	3	T24	6
DK1622	72HR	Medium Agar	2	4	T24	6
DK1622	72HR	Medium Agar	2	5	T24	5
DK1622	72HR	Medium Agar	3	1	T24	6
DK1622	72HR	Medium Agar	3	2	T24	6.5
DK1622	72HR	Medium Agar	3	3	T24	6
DK1622	72HR	Medium Agar	3	4	T24	6.25
DK1622	72HR	Medium Agar	3	5	T24	6
DK1622	72HR	Medium Agar	4	1	T24	7
DK1622	72HR	Medium Agar	4	2	T24	6.75
DK1622	72HR	Medium Agar	4	3	T24	6.25
DK1622	72HR	Medium Agar	4	4	T24	6
DK1622	72HR	Medium Agar	4	5	T24	6
DK1622	72HR	Medium Agar	5	1	T24	7
DK1622	72HR	Medium Agar	5	2	T24	6
DK1622	72HR	Medium Agar	5	3	T24	6
DK1622	72HR	Medium Agar	5	4	T24	6.25
DK1622	72HR	Medium Agar	5	5	T24	7
DK1622	72HR	Medium Agar	6	1	T24	6
DK1622	72HR	Medium Agar	6	2	T24	6
DK1622	72HR	Medium Agar	6	3	T24	5.5
DK1622	72HR	Medium Agar	6	4	T24	6
DK1622	72HR	Medium Agar	6	5	T24	6
DK1622	72HR	Medium Agar	7	1	T24	6.25
DK1622	72HR	Medium Agar	7	2	T24	6.25
DK1622	72HR	Medium Agar	7	3	T24	6.5
DK1622	72HR	Medium Agar	7	4	T24	6.25
DK1622	72HR	Medium Agar	7	5	T24	6.25
DK1622	72HR	Medium Agar	8	1	T24	7
DK1622	72HR	Medium Agar	8	2	T24	7
DK1622	72HR	Medium Agar	8	3	T24	6
DK1622	72HR	Medium Agar	8	4	T24	7
DK1622	72HR	Medium Agar	8	5	T24	6
DK1622	72HR	Medium Agar	1	1	T48	9
DK1622	72HR	Medium Agar	1	2	T48	9
DK1622	72HR	Medium Agar	1	3	T48	9
DK1622	72HR	Medium Agar	1	4	T48	8
DK1622	72HR	Medium Agar	1	5	T48	9
DK1622	72HR	Medium Agar	2	1	T48	8
DK1622	72HR	Medium Agar	2	2	T48	8
DK1622	72HR	Medium Agar	2	3	T48	9
DK1622	72HR	Medium Agar	2	4	T48	9
DK1622	72HR	Medium Agar	2	5	T48	8.5
DK1622	72HR	Medium Agar	3	1	T48	10
DK1622	72HR	Medium Agar	3	2	T48	11
DK1622	72HR	Medium Agar	3	3	T48	10
DK1622	72HR	Medium Agar	3	4	T48	10
DK1622	72HR	Medium Agar	3	5	T48	10.25
DK1622	72HR	Medium Agar	4	1	T48	9
DK1622	72HR	Medium Agar	4	2	T48	8.75
DK1622	72HR	Medium Agar	4	3	T48	8.5
DK1622	72HR	Medium Agar	4	4	T48	9
DK1622	72HR	Medium Agar	4	5	T48	8.5
DK1622	72HR	Medium Agar	5	1	T48	9
DK1622	72HR	Medium Agar	5	2	T48	8
DK1622	72HR	Medium Agar	5	3	T48	9.25
DK1622	72HR	Medium Agar	5	4	T48	8
DK1622	72HR	Medium Agar	5	5	T48	7
DK1622	72HR	Medium Agar	6	1	T48	9
DK1622	72HR	Medium Agar	6	2	T48	9
DK1622	72HR	Medium Agar	6	3	T48	8.75
DK1622	72HR	Medium Agar	6	4	T48	8
DK1622	72HR	Medium Agar	6	5	T48	8
DK1622	72HR	Medium Agar	7	1	T48	9
DK1622	72HR	Medium Agar	7	2	T48	8
DK1622	72HR	Medium Agar	7	3	T48	7.75
DK1622	72HR	Medium Agar	7	4	T48	9
DK1622	72HR	Medium Agar	7	5	T48	8
DK1622	72HR	Medium Agar	8	1	T48	8
DK1622	72HR	Medium Agar	8	2	T48	9
DK1622	72HR	Medium Agar	8	3	T48	9
DK1622	72HR	Medium Agar	8	4	T48	9.25
DK1622	72HR	Medium Agar	8	5	T48	9.25
DK1622	72HR	Medium Agar	1	1	T72	10.5
DK1622	72HR	Medium Agar	1	2	T72	11
DK1622	72HR	Medium Agar	1	3	T72	11
DK1622	72HR	Medium Agar	1	4	T72	11.5
DK1622	72HR	Medium Agar	1	5	T72	11
DK1622	72HR	Medium Agar	2	1	T72	12
DK1622	72HR	Medium Agar	2	2	T72	11.5
DK1622	72HR	Medium Agar	2	3	T72	12
DK1622	72HR	Medium Agar	2	4	T72	12
DK1622	72HR	Medium Agar	2	5	T72	13
DK1622	72HR	Medium Agar	3	1	T72	14.25
DK1622	72HR	Medium Agar	3	2	T72	14
DK1622	72HR	Medium Agar	3	3	T72	13
DK1622	72HR	Medium Agar	3	4	T72	13
DK1622	72HR	Medium Agar	3	5	T72	13
DK1622	72HR	Medium Agar	4	1	T72	12
DK1622	72HR	Medium Agar	4	2	T72	12
DK1622	72HR	Medium Agar	4	3	T72	11
DK1622	72HR	Medium Agar	4	4	T72	11
DK1622	72HR	Medium Agar	4	5	T72	11.5
DK1622	72HR	Medium Agar	5	1	T72	11
DK1622	72HR	Medium Agar	5	2	T72	11
DK1622	72HR	Medium Agar	5	3	T72	10.25
DK1622	72HR	Medium Agar	5	4	T72	10
DK1622	72HR	Medium Agar	5	5	T72	11
DK1622	72HR	Medium Agar	6	1	T72	10.5
DK1622	72HR	Medium Agar	6	2	T72	10.25
DK1622	72HR	Medium Agar	6	3	T72	11
DK1622	72HR	Medium Agar	6	4	T72	11
DK1622	72HR	Medium Agar	6	5	T72	10
DK1622	72HR	Medium Agar	7	1	T72	11.5
DK1622	72HR	Medium Agar	7	2	T72	11
DK1622	72HR	Medium Agar	7	3	T72	11
DK1622	72HR	Medium Agar	7	4	T72	12
DK1622	72HR	Medium Agar	7	5	T72	11.25
DK1622	72HR	Medium Agar	8	1	T72	11
DK1622	72HR	Medium Agar	8	2	T72	11
DK1622	72HR	Medium Agar	8	3	T72	12
DK1622	72HR	Medium Agar	8	4	T72	11.5
DK1622	72HR	Medium Agar	8	5	T72	11.5
DK1622	72HR	Hard Agar	1	1	T24	5.5
DK1622	72HR	Hard Agar	1	2	T24	5.25
DK1622	72HR	Hard Agar	1	3	T24	5
DK1622	72HR	Hard Agar	1	4	T24	5.25
DK1622	72HR	Hard Agar	1	5	T24	6
DK1622	72HR	Hard Agar	2	1	T24	5.5
DK1622	72HR	Hard Agar	2	2	T24	6
DK1622	72HR	Hard Agar	2	3	T24	6
DK1622	72HR	Hard Agar	2	4	T24	6
DK1622	72HR	Hard Agar	2	5	T24	6
DK1622	72HR	Hard Agar	3	1	T24	5.25
DK1622	72HR	Hard Agar	3	2	T24	6
DK1622	72HR	Hard Agar	3	3	T24	5.5
DK1622	72HR	Hard Agar	3	4	T24	5.5
DK1622	72HR	Hard Agar	3	5	T24	6
DK1622	72HR	Hard Agar	4	1	T24	5.5
DK1622	72HR	Hard Agar	4	2	T24	5.75
DK1622	72HR	Hard Agar	4	3	T24	5.5
DK1622	72HR	Hard Agar	4	4	T24	6
DK1622	72HR	Hard Agar	4	5	T24	5.5
DK1622	72HR	Hard Agar	5	1	T24	6.25
DK1622	72HR	Hard Agar	5	2	T24	6
DK1622	72HR	Hard Agar	5	3	T24	6.25
DK1622	72HR	Hard Agar	5	4	T24	6
DK1622	72HR	Hard Agar	5	5	T24	6.5
DK1622	72HR	Hard Agar	6	1	T24	5
DK1622	72HR	Hard Agar	6	2	T24	5.25
DK1622	72HR	Hard Agar	6	3	T24	5.25
DK1622	72HR	Hard Agar	6	4	T24	5.5
DK1622	72HR	Hard Agar	6	5	T24	5
DK1622	72HR	Hard Agar	7	1	T24	7
DK1622	72HR	Hard Agar	7	2	T24	7
DK1622	72HR	Hard Agar	7	3	T24	7
DK1622	72HR	Hard Agar	7	4	T24	7
DK1622	72HR	Hard Agar	7	5	T24	7
DK1622	72HR	Hard Agar	8	1	T24	7
DK1622	72HR	Hard Agar	8	2	T24	7
DK1622	72HR	Hard Agar	8	3	T24	7
DK1622	72HR	Hard Agar	8	4	T24	7.5
DK1622	72HR	Hard Agar	8	5	T24	7
DK1622	72HR	Hard Agar	1	1	T48	7
DK1622	72HR	Hard Agar	1	2	T48	7
DK1622	72HR	Hard Agar	1	3	T48	7
DK1622	72HR	Hard Agar	1	4	T48	8
DK1622	72HR	Hard Agar	1	5	T48	8
DK1622	72HR	Hard Agar	2	1	T48	9
DK1622	72HR	Hard Agar	2	2	T48	8.5
DK1622	72HR	Hard Agar	2	3	T48	8.5
DK1622	72HR	Hard Agar	2	4	T48	8.5
DK1622	72HR	Hard Agar	2	5	T48	8
DK1622	72HR	Hard Agar	3	1	T48	8
DK1622	72HR	Hard Agar	3	2	T48	7
DK1622	72HR	Hard Agar	3	3	T48	7.5
DK1622	72HR	Hard Agar	3	4	T48	8
DK1622	72HR	Hard Agar	3	5	T48	8
DK1622	72HR	Hard Agar	4	1	T48	7
DK1622	72HR	Hard Agar	4	2	T48	7.5
DK1622	72HR	Hard Agar	4	3	T48	6.75
DK1622	72HR	Hard Agar	4	4	T48	8
DK1622	72HR	Hard Agar	4	5	T48	6.75
DK1622	72HR	Hard Agar	5	1	T48	8
DK1622	72HR	Hard Agar	5	2	T48	9
DK1622	72HR	Hard Agar	5	3	T48	9
DK1622	72HR	Hard Agar	5	4	T48	9
DK1622	72HR	Hard Agar	5	5	T48	9
DK1622	72HR	Hard Agar	6	1	T48	9
DK1622	72HR	Hard Agar	6	2	T48	9
DK1622	72HR	Hard Agar	6	3	T48	9
DK1622	72HR	Hard Agar	6	4	T48	9
DK1622	72HR	Hard Agar	6	5	T48	9
DK1622	72HR	Hard Agar	7	1	T48	6.75
DK1622	72HR	Hard Agar	7	2	T48	7
DK1622	72HR	Hard Agar	7	3	T48	8
DK1622	72HR	Hard Agar	7	4	T48	9
DK1622	72HR	Hard Agar	7	5	T48	8.5
DK1622	72HR	Hard Agar	8	1	T48	8
DK1622	72HR	Hard Agar	8	2	T48	8
DK1622	72HR	Hard Agar	8	3	T48	7.75
DK1622	72HR	Hard Agar	8	4	T48	9
DK1622	72HR	Hard Agar	8	5	T48	8
DK1622	72HR	Hard Agar	1	1	T72	15.1
DK1622	72HR	Hard Agar	1	2	T72	16.2
DK1622	72HR	Hard Agar	1	3	T72	17
DK1622	72HR	Hard Agar	1	4	T72	14.7
DK1622	72HR	Hard Agar	1	5	T72	17.1
DK1622	72HR	Hard Agar	2	1	T72	22
DK1622	72HR	Hard Agar	2	2	T72	17.4
DK1622	72HR	Hard Agar	2	3	T72	11
DK1622	72HR	Hard Agar	2	4	T72	9.5
DK1622	72HR	Hard Agar	2	5	T72	9.75
DK1622	72HR	Hard Agar	3	1	T72	10
DK1622	72HR	Hard Agar	3	2	T72	9.75
DK1622	72HR	Hard Agar	3	3	T72	10
DK1622	72HR	Hard Agar	3	4	T72	10.5
DK1622	72HR	Hard Agar	3	5	T72	9.5
DK1622	72HR	Hard Agar	4	1	T72	11
DK1622	72HR	Hard Agar	4	2	T72	10
DK1622	72HR	Hard Agar	4	3	T72	20.9
DK1622	72HR	Hard Agar	4	4	T72	18.44
DK1622	72HR	Hard Agar	4	5	T72	10
DK1622	72HR	Hard Agar	5	1	T72	10
DK1622	72HR	Hard Agar	5	2	T72	9.5
DK1622	72HR	Hard Agar	5	3	T72	10.5
DK1622	72HR	Hard Agar	5	4	T72	10
DK1622	72HR	Hard Agar	5	5	T72	11.5
DK1622	72HR	Hard Agar	6	1	T72	11.25
DK1622	72HR	Hard Agar	6	2	T72	10.75
DK1622	72HR	Hard Agar	6	3	T72	10
DK1622	72HR	Hard Agar	6	4	T72	10.5
DK1622	72HR	Hard Agar	6	5	T72	11
DK1622	72HR	Hard Agar	7	1	T72	10.5
DK1622	72HR	Hard Agar	7	2	T72	10.25
DK1622	72HR	Hard Agar	7	3	T72	10
DK1622	72HR	Hard Agar	7	4	T72	11
DK1622	72HR	Hard Agar	7	5	T72	11
DK1622	72HR	Hard Agar	8	1	T72	10.75
DK1622	72HR	Hard Agar	8	2	T72	11
DK1622	72HR	Hard Agar	8	3	T72	10.5
DK1622	72HR	Hard Agar	8	4	T72	11
DK1622	72HR	Hard Agar	8	5	T72	11.75
DK1622	24HR	Soft Agar	1	1	T05	3.36757
DK1622	24HR	Soft Agar	1	2	T05	3.36757
DK1622	24HR	Soft Agar	1	3	T05	3.36757
DK1622	24HR	Soft Agar	1	4	T05	3.34595
DK1622	24HR	Soft Agar	2	1	T05	3.34595
DK1622	24HR	Soft Agar	2	2	T05	3.4
DK1622	24HR	Soft Agar	2	3	T05	3.33514
DK1622	24HR	Soft Agar	2	4	T05	3.34595
DK1622	24HR	Soft Agar	3	1	T05	3.36757
DK1622	24HR	Soft Agar	3	2	T05	3.34595
DK1622	24HR	Soft Agar	3	3	T05	3.33514
DK1622	24HR	Soft Agar	3	4	T05	3.41081
DK1622	24HR	Soft Agar	4	1	T05	3.28108
DK1622	24HR	Soft Agar	4	2	T05	3.27027
DK1622	24HR	Soft Agar	4	3	T05	3.32432
DK1622	24HR	Soft Agar	4	4	T05	3.25946
DK1622	24HR	Soft Agar	5	1	T05	3.35676
DK1622	24HR	Soft Agar	5	2	T05	3.37838
DK1622	24HR	Soft Agar	5	3	T05	3.36757
DK1622	24HR	Soft Agar	5	4	T05	3.34595
DK1622	24HR	Soft Agar	6	1	T05	3.33514
DK1622	24HR	Soft Agar	6	2	T05	3.3027
DK1622	24HR	Soft Agar	6	3	T05	3.35676
DK1622	24HR	Soft Agar	6	4	T05	3.27027
DK1622	24HR	Soft Agar	1	1	T10	3.91892
DK1622	24HR	Soft Agar	1	2	T10	3.97297
DK1622	24HR	Soft Agar	1	3	T10	3.97297
DK1622	24HR	Soft Agar	1	4	T10	3.92973
DK1622	24HR	Soft Agar	2	1	T10	3.74595
DK1622	24HR	Soft Agar	2	2	T10	3.88649
DK1622	24HR	Soft Agar	2	3	T10	3.76757
DK1622	24HR	Soft Agar	2	4	T10	3.82162
DK1622	24HR	Soft Agar	3	1	T10	4.03784
DK1622	24HR	Soft Agar	3	2	T10	4.02703
DK1622	24HR	Soft Agar	3	3	T10	3.88649
DK1622	24HR	Soft Agar	3	4	T10	4.01622
DK1622	24HR	Soft Agar	4	1	T10	3.62703
DK1622	24HR	Soft Agar	4	2	T10	3.64865
DK1622	24HR	Soft Agar	4	3	T10	3.67027
DK1622	24HR	Soft Agar	4	4	T10	3.59459
DK1622	24HR	Soft Agar	5	1	T10	3.88649
DK1622	24HR	Soft Agar	5	2	T10	4.05946
DK1622	24HR	Soft Agar	5	3	T10	3.90811
DK1622	24HR	Soft Agar	5	4	T10	3.96216
DK1622	24HR	Soft Agar	6	1	T10	3.84324
DK1622	24HR	Soft Agar	6	2	T10	3.88649
DK1622	24HR	Soft Agar	6	3	T10	3.90811
DK1622	24HR	Soft Agar	6	4	T10	3.7027
DK1622	24HR	Soft Agar	1	1	T15	4.57838
DK1622	24HR	Soft Agar	1	2	T15	4.87027
DK1622	24HR	Soft Agar	1	3	T15	4.71892
DK1622	24HR	Soft Agar	1	4	T15	4.71892
DK1622	24HR	Soft Agar	2	1	T15	4.34054
DK1622	24HR	Soft Agar	2	2	T15	4.6973
DK1622	24HR	Soft Agar	2	3	T15	4.39459
DK1622	24HR	Soft Agar	2	4	T15	4.6
DK1622	24HR	Soft Agar	3	1	T15	4.72973
DK1622	24HR	Soft Agar	3	2	T15	4.82703
DK1622	24HR	Soft Agar	3	3	T15	4.65405
DK1622	24HR	Soft Agar	3	4	T15	4.82703
DK1622	24HR	Soft Agar	4	1	T15	4.05946
DK1622	24HR	Soft Agar	4	2	T15	4.12432
DK1622	24HR	Soft Agar	4	3	T15	4.08108
DK1622	24HR	Soft Agar	4	4	T15	4.03784
DK1622	24HR	Soft Agar	5	1	T15	4.53514
DK1622	24HR	Soft Agar	5	2	T15	4.79459
DK1622	24HR	Soft Agar	5	3	T15	4.6
DK1622	24HR	Soft Agar	5	4	T15	4.65405
DK1622	24HR	Soft Agar	6	1	T15	4.65405
DK1622	24HR	Soft Agar	6	2	T15	4.63243
DK1622	24HR	Soft Agar	6	3	T15	4.51351
DK1622	24HR	Soft Agar	6	4	T15	4.49189
DK1622	24HR	Soft Agar	1	1	T20	5.36757
DK1622	24HR	Soft Agar	1	2	T20	5.62703
DK1622	24HR	Soft Agar	1	3	T20	5.52973
DK1622	24HR	Soft Agar	1	4	T20	5.4973
DK1622	24HR	Soft Agar	2	1	T20	4.98919
DK1622	24HR	Soft Agar	2	2	T20	5.52973
DK1622	24HR	Soft Agar	2	3	T20	5.10811
DK1622	24HR	Soft Agar	2	4	T20	5.42162
DK1622	24HR	Soft Agar	3	1	T20	5.48649
DK1622	24HR	Soft Agar	3	2	T20	5.63784
DK1622	24HR	Soft Agar	3	3	T20	5.37838
DK1622	24HR	Soft Agar	3	4	T20	5.46486
DK1622	24HR	Soft Agar	4	1	T20	4.52432
DK1622	24HR	Soft Agar	4	2	T20	4.66486
DK1622	24HR	Soft Agar	4	3	T20	4.55676
DK1622	24HR	Soft Agar	4	4	T20	4.38378
DK1622	24HR	Soft Agar	5	1	T20	5.23784
DK1622	24HR	Soft Agar	5	2	T20	5.42162
DK1622	24HR	Soft Agar	5	3	T20	5.25946
DK1622	24HR	Soft Agar	5	4	T20	5.32432
DK1622	24HR	Soft Agar	6	1	T20	5.4
DK1622	24HR	Soft Agar	6	2	T20	5.25946
DK1622	24HR	Soft Agar	6	3	T20	5.14054
DK1622	24HR	Soft Agar	6	4	T20	4.94595
DK1622	24HR	Soft Agar	1	1	T25	6.12432
DK1622	24HR	Soft Agar	1	2	T25	6.28649
DK1622	24HR	Soft Agar	1	3	T25	6.08108
DK1622	24HR	Soft Agar	1	4	T25	6.23243
DK1622	24HR	Soft Agar	2	1	T25	5.60541
DK1622	24HR	Soft Agar	2	2	T25	6.31892
DK1622	24HR	Soft Agar	2	3	T25	5.50811
DK1622	24HR	Soft Agar	2	4	T25	6.08108
DK1622	24HR	Soft Agar	3	1	T25	6.18919
DK1622	24HR	Soft Agar	3	2	T25	6.26486
DK1622	24HR	Soft Agar	3	3	T25	5.88649
DK1622	24HR	Soft Agar	3	4	T25	6.12432
DK1622	24HR	Soft Agar	4	1	T25	4.96757
DK1622	24HR	Soft Agar	4	2	T25	5.21622
DK1622	24HR	Soft Agar	4	3	T25	4.93514
DK1622	24HR	Soft Agar	4	4	T25	4.82703
DK1622	24HR	Soft Agar	5	1	T25	5.92973
DK1622	24HR	Soft Agar	5	2	T25	6.00541
DK1622	24HR	Soft Agar	5	3	T25	6.04865
DK1622	24HR	Soft Agar	5	4	T25	6.03784
DK1622	24HR	Soft Agar	6	1	T25	6.03784
DK1622	24HR	Soft Agar	6	2	T25	5.88649
DK1622	24HR	Soft Agar	6	3	T25	5.78919
DK1622	24HR	Soft Agar	6	4	T25	5.47568
DK1622	24HR	Medium Agar	1	1	T05	3
DK1622	24HR	Medium Agar	1	2	T05	3
DK1622	24HR	Medium Agar	1	3	T05	3
DK1622	24HR	Medium Agar	1	4	T05	3
DK1622	24HR	Medium Agar	2	1	T05	3.08649
DK1622	24HR	Medium Agar	2	2	T05	3.10811
DK1622	24HR	Medium Agar	2	3	T05	3.05405
DK1622	24HR	Medium Agar	2	4	T05	3.10811
DK1622	24HR	Medium Agar	3	1	T05	3.3027
DK1622	24HR	Medium Agar	3	2	T05	3.3027
DK1622	24HR	Medium Agar	3	3	T05	3.31351
DK1622	24HR	Medium Agar	3	4	T05	3.33514
DK1622	24HR	Medium Agar	4	1	T05	3.3027
DK1622	24HR	Medium Agar	4	2	T05	3.28108
DK1622	24HR	Medium Agar	4	3	T05	3.34595
DK1622	24HR	Medium Agar	4	4	T05	3.34595
DK1622	24HR	Medium Agar	5	1	T05	3.35676
DK1622	24HR	Medium Agar	5	2	T05	3.31351
DK1622	24HR	Medium Agar	5	3	T05	3.37838
DK1622	24HR	Medium Agar	5	4	T05	3.33514
DK1622	24HR	Medium Agar	1	1	T10	3.12973
DK1622	24HR	Medium Agar	1	2	T10	3.24865
DK1622	24HR	Medium Agar	1	3	T10	3.16216
DK1622	24HR	Medium Agar	1	4	T10	3.19459
DK1622	24HR	Medium Agar	2	1	T10	3.51892
DK1622	24HR	Medium Agar	2	2	T10	3.56216
DK1622	24HR	Medium Agar	2	3	T10	3.45405
DK1622	24HR	Medium Agar	2	4	T10	3.50811
DK1622	24HR	Medium Agar	3	1	T10	3.76757
DK1622	24HR	Medium Agar	3	2	T10	3.82162
DK1622	24HR	Medium Agar	3	3	T10	3.7027
DK1622	24HR	Medium Agar	3	4	T10	3.75676
DK1622	24HR	Medium Agar	4	1	T10	3.85405
DK1622	24HR	Medium Agar	4	2	T10	3.77838
DK1622	24HR	Medium Agar	4	3	T10	3.87568
DK1622	24HR	Medium Agar	4	4	T10	3.8
DK1622	24HR	Medium Agar	5	1	T10	3.92973
DK1622	24HR	Medium Agar	5	2	T10	3.96216
DK1622	24HR	Medium Agar	5	3	T10	4.01622
DK1622	24HR	Medium Agar	5	4	T10	3.98378
DK1622	24HR	Medium Agar	1	1	T15	3.48649
DK1622	24HR	Medium Agar	1	2	T15	3.59459
DK1622	24HR	Medium Agar	1	3	T15	3.57297
DK1622	24HR	Medium Agar	1	4	T15	3.58378
DK1622	24HR	Medium Agar	2	1	T15	4.00541
DK1622	24HR	Medium Agar	2	2	T15	4.00541
DK1622	24HR	Medium Agar	2	3	T15	3.8973
DK1622	24HR	Medium Agar	2	4	T15	3.97297
DK1622	24HR	Medium Agar	3	1	T15	4.43784
DK1622	24HR	Medium Agar	3	2	T15	4.36216
DK1622	24HR	Medium Agar	3	3	T15	4.41622
DK1622	24HR	Medium Agar	3	4	T15	4.38378
DK1622	24HR	Medium Agar	4	1	T15	4.49189
DK1622	24HR	Medium Agar	4	2	T15	4.44865
DK1622	24HR	Medium Agar	4	3	T15	4.55676
DK1622	24HR	Medium Agar	4	4	T15	4.6
DK1622	24HR	Medium Agar	5	1	T15	4.52432
DK1622	24HR	Medium Agar	5	2	T15	4.85946
DK1622	24HR	Medium Agar	5	3	T15	4.79459
DK1622	24HR	Medium Agar	5	4	T15	4.87027
DK1622	24HR	Medium Agar	1	1	T20	3.81081
DK1622	24HR	Medium Agar	1	2	T20	3.96216
DK1622	24HR	Medium Agar	1	3	T20	3.88649
DK1622	24HR	Medium Agar	1	4	T20	3.87568
DK1622	24HR	Medium Agar	2	1	T20	4.55676
DK1622	24HR	Medium Agar	2	2	T20	4.49189
DK1622	24HR	Medium Agar	2	3	T20	4.44865
DK1622	24HR	Medium Agar	2	4	T20	4.6
DK1622	24HR	Medium Agar	3	1	T20	5.18378
DK1622	24HR	Medium Agar	3	2	T20	5.03243
DK1622	24HR	Medium Agar	3	3	T20	5.10811
DK1622	24HR	Medium Agar	3	4	T20	5.17297
DK1622	24HR	Medium Agar	4	1	T20	5.29189
DK1622	24HR	Medium Agar	4	2	T20	5.15135
DK1622	24HR	Medium Agar	4	3	T20	5.34595
DK1622	24HR	Medium Agar	4	4	T20	5.34595
DK1622	24HR	Medium Agar	5	1	T20	5.36757
DK1622	24HR	Medium Agar	5	2	T20	5.57297
DK1622	24HR	Medium Agar	5	3	T20	5.57297
DK1622	24HR	Medium Agar	5	4	T20	5.50811
DK1622	24HR	Medium Agar	1	1	T25	4.12432
DK1622	24HR	Medium Agar	1	2	T25	4.36216
DK1622	24HR	Medium Agar	1	3	T25	4.16757
DK1622	24HR	Medium Agar	1	4	T25	4.16757
DK1622	24HR	Medium Agar	2	1	T25	5.28108
DK1622	24HR	Medium Agar	2	2	T25	5.28108
DK1622	24HR	Medium Agar	2	3	T25	5.17297
DK1622	24HR	Medium Agar	2	4	T25	5.27027
DK1622	24HR	Medium Agar	3	1	T25	5.84324
DK1622	24HR	Medium Agar	3	2	T25	5.90811
DK1622	24HR	Medium Agar	3	3	T25	5.8
DK1622	24HR	Medium Agar	3	4	T25	5.74595
DK1622	24HR	Medium Agar	4	1	T25	6.08108
DK1622	24HR	Medium Agar	4	2	T25	5.99459
DK1622	24HR	Medium Agar	4	3	T25	6.12432
DK1622	24HR	Medium Agar	4	4	T25	6.09189
DK1622	24HR	Medium Agar	5	1	T25	6.13514
DK1622	24HR	Medium Agar	5	2	T25	6.36216
DK1622	24HR	Medium Agar	5	3	T25	6.2973
DK1622	24HR	Medium Agar	5	4	T25	6.36216
DK1622	24HR	Hard Agar	1	1	T05	3.36757
DK1622	24HR	Hard Agar	1	2	T05	3.45405
DK1622	24HR	Hard Agar	1	3	T05	3.41081
DK1622	24HR	Hard Agar	1	4	T05	3.37838
DK1622	24HR	Hard Agar	2	1	T05	3.27027
DK1622	24HR	Hard Agar	2	2	T05	3.35676
DK1622	24HR	Hard Agar	2	3	T05	3.31351
DK1622	24HR	Hard Agar	2	4	T05	3.23784
DK1622	24HR	Hard Agar	3	1	T05	3.32432
DK1622	24HR	Hard Agar	3	2	T05	3.38919
DK1622	24HR	Hard Agar	3	3	T05	3.36757
DK1622	24HR	Hard Agar	3	4	T05	3.28108
DK1622	24HR	Hard Agar	4	1	T05	3.34595
DK1622	24HR	Hard Agar	4	2	T05	3.3027
DK1622	24HR	Hard Agar	4	3	T05	3.34595
DK1622	24HR	Hard Agar	4	4	T05	3.29189
DK1622	24HR	Hard Agar	5	1	T05	3.29189
DK1622	24HR	Hard Agar	5	2	T05	3.25946
DK1622	24HR	Hard Agar	5	3	T05	3.11892
DK1622	24HR	Hard Agar	5	4	T05	3.25946
DK1622	24HR	Hard Agar	6	1	T05	3.18378
DK1622	24HR	Hard Agar	6	2	T05	3.32432
DK1622	24HR	Hard Agar	6	3	T05	3.20541
DK1622	24HR	Hard Agar	6	4	T05	3.27027
DK1622	24HR	Hard Agar	7	1	T05	3.38919
DK1622	24HR	Hard Agar	7	2	T05	3.38919
DK1622	24HR	Hard Agar	7	3	T05	3.46486
DK1622	24HR	Hard Agar	7	4	T05	3.32432
DK1622	24HR	Hard Agar	1	1	T10	4.03784
DK1622	24HR	Hard Agar	1	2	T10	3.97297
DK1622	24HR	Hard Agar	1	3	T10	4.03784
DK1622	24HR	Hard Agar	1	4	T10	4.03784
DK1622	24HR	Hard Agar	2	1	T10	4.45946
DK1622	24HR	Hard Agar	2	2	T10	3.77838
DK1622	24HR	Hard Agar	2	3	T10	3.86486
DK1622	24HR	Hard Agar	2	4	T10	3.73514
DK1622	24HR	Hard Agar	3	1	T10	3.46486
DK1622	24HR	Hard Agar	3	2	T10	3.88649
DK1622	24HR	Hard Agar	3	3	T10	4.09189
DK1622	24HR	Hard Agar	3	4	T10	3.67027
DK1622	24HR	Hard Agar	4	1	T10	3.86486
DK1622	24HR	Hard Agar	4	2	T10	3.78919
DK1622	24HR	Hard Agar	4	3	T10	3.68108
DK1622	24HR	Hard Agar	4	4	T10	3.61622
DK1622	24HR	Hard Agar	5	1	T10	3.74595
DK1622	24HR	Hard Agar	5	2	T10	3.90811
DK1622	24HR	Hard Agar	5	3	T10	3.44324
DK1622	24HR	Hard Agar	5	4	T10	3.8973
DK1622	24HR	Hard Agar	6	1	T10	3.59459
DK1622	24HR	Hard Agar	6	2	T10	3.84324
DK1622	24HR	Hard Agar	6	3	T10	3.61622
DK1622	24HR	Hard Agar	6	4	T10	3.65946
DK1622	24HR	Hard Agar	7	1	T10	3.74595
DK1622	24HR	Hard Agar	7	2	T10	3.65946
DK1622	24HR	Hard Agar	7	3	T10	3.7027
DK1622	24HR	Hard Agar	7	4	T10	3.82162
DK1622	24HR	Hard Agar	1	1	T15	4.55676
DK1622	24HR	Hard Agar	1	2	T15	4.45946
DK1622	24HR	Hard Agar	1	3	T15	4.52432
DK1622	24HR	Hard Agar	1	4	T15	4.81622
DK1622	24HR	Hard Agar	2	1	T15	5.34595
DK1622	24HR	Hard Agar	2	2	T15	4.37297
DK1622	24HR	Hard Agar	2	3	T15	4.83784
DK1622	24HR	Hard Agar	2	4	T15	4.31892
DK1622	24HR	Hard Agar	3	1	T15	4.26486
DK1622	24HR	Hard Agar	3	2	T15	4.65405
DK1622	24HR	Hard Agar	3	3	T15	4.37297
DK1622	24HR	Hard Agar	3	4	T15	4.82703
DK1622	24HR	Hard Agar	4	1	T15	4.94595
DK1622	24HR	Hard Agar	4	2	T15	4.18919
DK1622	24HR	Hard Agar	4	3	T15	4.09189
DK1622	24HR	Hard Agar	4	4	T15	4.18919
DK1622	24HR	Hard Agar	5	1	T15	3.94054
DK1622	24HR	Hard Agar	5	2	T15	4.71892
DK1622	24HR	Hard Agar	5	3	T15	4.26486
DK1622	24HR	Hard Agar	5	4	T15	4.55676
DK1622	24HR	Hard Agar	6	1	T15	4.04865
DK1622	24HR	Hard Agar	6	2	T15	4.21081
DK1622	24HR	Hard Agar	6	3	T15	4.2973
DK1622	24HR	Hard Agar	6	4	T15	4.22162
DK1622	24HR	Hard Agar	7	1	T15	4.13514
DK1622	24HR	Hard Agar	7	2	T15	4.26486
DK1622	24HR	Hard Agar	7	3	T15	4.21081
DK1622	24HR	Hard Agar	7	4	T15	4.27568
DK1622	24HR	Hard Agar	1	1	T20	5.29189
DK1622	24HR	Hard Agar	1	2	T20	5.20541
DK1622	24HR	Hard Agar	1	3	T20	5.35676
DK1622	24HR	Hard Agar	1	4	T20	5.47568
DK1622	24HR	Hard Agar	2	1	T20	6.53514
DK1622	24HR	Hard Agar	2	2	T20	5.83243
DK1622	24HR	Hard Agar	2	3	T20	5.42162
DK1622	24HR	Hard Agar	2	4	T20	5.33514
DK1622	24HR	Hard Agar	3	1	T20	5.14054
DK1622	24HR	Hard Agar	3	2	T20	5.04324
DK1622	24HR	Hard Agar	3	3	T20	4.84865
DK1622	24HR	Hard Agar	3	4	T20	5.3027
DK1622	24HR	Hard Agar	4	1	T20	5.38919
DK1622	24HR	Hard Agar	4	2	T20	5.02162
DK1622	24HR	Hard Agar	4	3	T20	4.55676
DK1622	24HR	Hard Agar	4	4	T20	4.97838
DK1622	24HR	Hard Agar	5	1	T20	4.65405
DK1622	24HR	Hard Agar	5	2	T20	5.17297
DK1622	24HR	Hard Agar	5	3	T20	4.88108
DK1622	24HR	Hard Agar	5	4	T20	4.97838
DK1622	24HR	Hard Agar	6	1	T20	4.56757
DK1622	24HR	Hard Agar	6	2	T20	4.74054
DK1622	24HR	Hard Agar	6	3	T20	4.63243
DK1622	24HR	Hard Agar	6	4	T20	4.64324
DK1622	24HR	Hard Agar	7	1	T20	4.74054
DK1622	24HR	Hard Agar	7	2	T20	4.96757
DK1622	24HR	Hard Agar	7	3	T20	4.62162
DK1622	24HR	Hard Agar	7	4	T20	4.63243
DK1622	24HR	Hard Agar	1	1	T25	5.98378
DK1622	24HR	Hard Agar	1	2	T25	6.27568
DK1622	24HR	Hard Agar	1	3	T25	6.68649
DK1622	24HR	Hard Agar	1	4	T25	6.47027
DK1622	24HR	Hard Agar	2	1	T25	6.95676
DK1622	24HR	Hard Agar	2	2	T25	6.75135
DK1622	24HR	Hard Agar	2	3	T25	5.96216
DK1622	24HR	Hard Agar	2	4	T25	5.96216
DK1622	24HR	Hard Agar	3	1	T25	5.67027
DK1622	24HR	Hard Agar	3	2	T25	5.91892
DK1622	24HR	Hard Agar	3	3	T25	5.59459
DK1622	24HR	Hard Agar	3	4	T25	5.96216
DK1622	24HR	Hard Agar	4	1	T25	5.65946
DK1622	24HR	Hard Agar	4	2	T25	5.95135
DK1622	24HR	Hard Agar	4	3	T25	4.89189
DK1622	24HR	Hard Agar	4	4	T25	5.29189
DK1622	24HR	Hard Agar	5	1	T25	5.05405
DK1622	24HR	Hard Agar	5	2	T25	5.64865
DK1622	24HR	Hard Agar	5	3	T25	5.63784
DK1622	24HR	Hard Agar	5	4	T25	5.44324
DK1622	24HR	Hard Agar	6	1	T25	4.98919
DK1622	24HR	Hard Agar	6	2	T25	5.42162
DK1622	24HR	Hard Agar	6	3	T25	5.06486
DK1622	24HR	Hard Agar	6	4	T25	5.22703
DK1622	24HR	Hard Agar	7	1	T25	4.95676
DK1622	24HR	Hard Agar	7	2	T25	5.52973
DK1622	24HR	Hard Agar	7	3	T25	5.17297
DK1622	24HR	Hard Agar	7	4	T25	4.96757
DK1622	Prey	Hard Agar	1	1	T05	3.43243
DK1622	Prey	Hard Agar	2	1	T05	3.4973
DK1622	Prey	Hard Agar	3	1	T05	3.44324
DK1622	Prey	Hard Agar	4	1	T05	3.41081
DK1622	Prey	Hard Agar	5	1	T05	3.52973
DK1622	Prey	Hard Agar	6	1	T05	3.24865
DK1622	Prey	Hard Agar	7	1	T05	3.48649
DK1622	Prey	Hard Agar	8	1	T05	3.51892
DK1622	Prey	Hard Agar	9	1	T05	3.55135
DK1622	Prey	Hard Agar	10	1	T05	3.29189
DK1622	Prey	Hard Agar	11	1	T05	3.43243
DK1622	Prey	Hard Agar	12	1	T05	3.57297
DK1622	Prey	Hard Agar	1	1	T10	4.00541
DK1622	Prey	Hard Agar	2	1	T10	4.09189
DK1622	Prey	Hard Agar	3	1	T10	4.00541
DK1622	Prey	Hard Agar	4	1	T10	3.97297
DK1622	Prey	Hard Agar	5	1	T10	4.14595
DK1622	Prey	Hard Agar	6	1	T10	3.64865
DK1622	Prey	Hard Agar	7	1	T10	4.12432
DK1622	Prey	Hard Agar	8	1	T10	4.23243
DK1622	Prey	Hard Agar	9	1	T10	4.27568
DK1622	Prey	Hard Agar	10	1	T10	3.86486
DK1622	Prey	Hard Agar	11	1	T10	3.94054
DK1622	Prey	Hard Agar	12	1	T10	4.24324
DK1622	Prey	Hard Agar	1	1	T15	4.57838
DK1622	Prey	Hard Agar	2	1	T15	4.74054
DK1622	Prey	Hard Agar	3	1	T15	4.57838
DK1622	Prey	Hard Agar	4	1	T15	4.5027
DK1622	Prey	Hard Agar	5	1	T15	4.85946
DK1622	Prey	Hard Agar	6	1	T15	4.08108
DK1622	Prey	Hard Agar	7	1	T15	4.78378
DK1622	Prey	Hard Agar	8	1	T15	4.96757
DK1622	Prey	Hard Agar	9	1	T15	5.01081
DK1622	Prey	Hard Agar	10	1	T15	4.44865
DK1622	Prey	Hard Agar	11	1	T15	4.56757
DK1622	Prey	Hard Agar	12	1	T15	4.89189
DK1622	Prey	Hard Agar	1	1	T20	5.15135
DK1622	Prey	Hard Agar	2	1	T20	5.38919
DK1622	Prey	Hard Agar	3	1	T20	5.16216
DK1622	Prey	Hard Agar	4	1	T20	5.07568
DK1622	Prey	Hard Agar	5	1	T20	5.56216
DK1622	Prey	Hard Agar	6	1	T20	4.5027
DK1622	Prey	Hard Agar	7	1	T20	5.47568
DK1622	Prey	Hard Agar	8	1	T20	5.65946
DK1622	Prey	Hard Agar	9	1	T20	5.76757
DK1622	Prey	Hard Agar	10	1	T20	4.93514
DK1622	Prey	Hard Agar	11	1	T20	5.14054
DK1622	Prey	Hard Agar	12	1	T20	5.56216
DK1622	Prey	Hard Agar	1	1	T25	5.74595
DK1622	Prey	Hard Agar	2	1	T25	6.03784
DK1622	Prey	Hard Agar	3	1	T25	5.77838
DK1622	Prey	Hard Agar	4	1	T25	5.65946
DK1622	Prey	Hard Agar	5	1	T25	6.23243
DK1622	Prey	Hard Agar	6	1	T25	4.89189
DK1622	Prey	Hard Agar	7	1	T25	6.14595
DK1622	Prey	Hard Agar	8	1	T25	6.32973
DK1622	Prey	Hard Agar	9	1	T25	6.48108
DK1622	Prey	Hard Agar	10	1	T25	5.4973
DK1622	Prey	Hard Agar	11	1	T25	5.74595
DK1622	Prey	Hard Agar	12	1	T25	6.27568
DK1218	72HR	Soft Agar	1	1	T24	5.5
DK1218	72HR	Soft Agar	1	2	T24	4.75
DK1218	72HR	Soft Agar	1	3	T24	6
DK1218	72HR	Soft Agar	1	4	T24	6
DK1218	72HR	Soft Agar	1	5	T24	5.25
DK1218	72HR	Soft Agar	2	1	T24	6
DK1218	72HR	Soft Agar	2	2	T24	5.5
DK1218	72HR	Soft Agar	2	3	T24	5
DK1218	72HR	Soft Agar	2	4	T24	5.75
DK1218	72HR	Soft Agar	2	5	T24	5.5
DK1218	72HR	Soft Agar	3	1	T24	6
DK1218	72HR	Soft Agar	3	2	T24	6
DK1218	72HR	Soft Agar	3	3	T24	6
DK1218	72HR	Soft Agar	3	4	T24	6
DK1218	72HR	Soft Agar	3	5	T24	5.5
DK1218	72HR	Soft Agar	4	1	T24	5.5
DK1218	72HR	Soft Agar	4	2	T24	5
DK1218	72HR	Soft Agar	4	3	T24	6
DK1218	72HR	Soft Agar	4	4	T24	5
DK1218	72HR	Soft Agar	4	5	T24	5.25
DK1218	72HR	Soft Agar	5	1	T24	6
DK1218	72HR	Soft Agar	5	2	T24	5.75
DK1218	72HR	Soft Agar	5	3	T24	5.5
DK1218	72HR	Soft Agar	5	4	T24	5.75
DK1218	72HR	Soft Agar	5	5	T24	5
DK1218	72HR	Soft Agar	6	1	T24	5.5
DK1218	72HR	Soft Agar	6	2	T24	6
DK1218	72HR	Soft Agar	6	3	T24	5.5
DK1218	72HR	Soft Agar	6	4	T24	6
DK1218	72HR	Soft Agar	6	5	T24	6
DK1218	72HR	Soft Agar	7	1	T24	5.5
DK1218	72HR	Soft Agar	7	2	T24	6
DK1218	72HR	Soft Agar	7	3	T24	5
DK1218	72HR	Soft Agar	7	4	T24	5.75
DK1218	72HR	Soft Agar	7	5	T24	5.25
DK1218	72HR	Soft Agar	8	1	T24	6
DK1218	72HR	Soft Agar	8	2	T24	6.75
DK1218	72HR	Soft Agar	8	3	T24	5.75
DK1218	72HR	Soft Agar	8	4	T24	6
DK1218	72HR	Soft Agar	8	5	T24	5.5
DK1218	72HR	Soft Agar	1	1	T48	8
DK1218	72HR	Soft Agar	1	2	T48	8
DK1218	72HR	Soft Agar	1	3	T48	8
DK1218	72HR	Soft Agar	1	4	T48	8
DK1218	72HR	Soft Agar	1	5	T48	7.5
DK1218	72HR	Soft Agar	2	1	T48	8
DK1218	72HR	Soft Agar	2	2	T48	9
DK1218	72HR	Soft Agar	2	3	T48	8
DK1218	72HR	Soft Agar	2	4	T48	8.5
DK1218	72HR	Soft Agar	2	5	T48	9
DK1218	72HR	Soft Agar	3	1	T48	7.5
DK1218	72HR	Soft Agar	3	2	T48	7
DK1218	72HR	Soft Agar	3	3	T48	8
DK1218	72HR	Soft Agar	3	4	T48	7.25
DK1218	72HR	Soft Agar	3	5	T48	7
DK1218	72HR	Soft Agar	4	1	T48	7
DK1218	72HR	Soft Agar	4	2	T48	7
DK1218	72HR	Soft Agar	4	3	T48	7
DK1218	72HR	Soft Agar	4	4	T48	6.75
DK1218	72HR	Soft Agar	4	5	T48	6.25
DK1218	72HR	Soft Agar	5	1	T48	7.75
DK1218	72HR	Soft Agar	5	2	T48	7
DK1218	72HR	Soft Agar	5	3	T48	8.25
DK1218	72HR	Soft Agar	5	4	T48	8
DK1218	72HR	Soft Agar	5	5	T48	8
DK1218	72HR	Soft Agar	6	1	T48	9.5
DK1218	72HR	Soft Agar	6	2	T48	9.5
DK1218	72HR	Soft Agar	6	3	T48	9
DK1218	72HR	Soft Agar	6	4	T48	8.25
DK1218	72HR	Soft Agar	6	5	T48	8
DK1218	72HR	Soft Agar	7	1	T48	8
DK1218	72HR	Soft Agar	7	2	T48	8
DK1218	72HR	Soft Agar	7	3	T48	7.75
DK1218	72HR	Soft Agar	7	4	T48	8
DK1218	72HR	Soft Agar	7	5	T48	7.75
DK1218	72HR	Soft Agar	8	1	T48	8.5
DK1218	72HR	Soft Agar	8	2	T48	8.25
DK1218	72HR	Soft Agar	8	3	T48	9
DK1218	72HR	Soft Agar	8	4	T48	8
DK1218	72HR	Soft Agar	8	5	T48	10
DK1218	72HR	Soft Agar	1	1	T72	10.5
DK1218	72HR	Soft Agar	1	2	T72	10
DK1218	72HR	Soft Agar	1	3	T72	10
DK1218	72HR	Soft Agar	1	4	T72	10.5
DK1218	72HR	Soft Agar	1	5	T72	9.5
DK1218	72HR	Soft Agar	2	1	T72	11
DK1218	72HR	Soft Agar	2	2	T72	10.25
DK1218	72HR	Soft Agar	2	3	T72	13.6
DK1218	72HR	Soft Agar	2	4	T72	15.3
DK1218	72HR	Soft Agar	2	5	T72	9
DK1218	72HR	Soft Agar	3	1	T72	9
DK1218	72HR	Soft Agar	3	2	T72	9
DK1218	72HR	Soft Agar	3	3	T72	8.25
DK1218	72HR	Soft Agar	3	4	T72	9
DK1218	72HR	Soft Agar	3	5	T72	9
DK1218	72HR	Soft Agar	4	1	T72	8
DK1218	72HR	Soft Agar	4	2	T72	9
DK1218	72HR	Soft Agar	4	3	T72	8
DK1218	72HR	Soft Agar	4	4	T72	8
DK1218	72HR	Soft Agar	4	5	T72	9.75
DK1218	72HR	Soft Agar	5	1	T72	9
DK1218	72HR	Soft Agar	5	2	T72	7.75
DK1218	72HR	Soft Agar	5	3	T72	10
DK1218	72HR	Soft Agar	5	4	T72	10
DK1218	72HR	Soft Agar	5	5	T72	9.75
DK1218	72HR	Soft Agar	6	1	T72	12
DK1218	72HR	Soft Agar	6	2	T72	12
DK1218	72HR	Soft Agar	6	3	T72	11.25
DK1218	72HR	Soft Agar	6	4	T72	10.25
DK1218	72HR	Soft Agar	6	5	T72	9.5
DK1218	72HR	Soft Agar	7	1	T72	10.25
DK1218	72HR	Soft Agar	7	2	T72	11
DK1218	72HR	Soft Agar	7	3	T72	10.5
DK1218	72HR	Soft Agar	7	4	T72	10.75
DK1218	72HR	Soft Agar	7	5	T72	10.75
DK1218	72HR	Soft Agar	8	1	T72	12
DK1218	72HR	Soft Agar	8	2	T72	11.75
DK1218	72HR	Soft Agar	8	3	T72	11.75
DK1218	72HR	Soft Agar	8	4	T72	11
DK1218	72HR	Soft Agar	8	5	T72	13
DK1218	72HR	Medium Agar	1	1	T24	4.5
DK1218	72HR	Medium Agar	1	2	T24	3.25
DK1218	72HR	Medium Agar	1	3	T24	3.75
DK1218	72HR	Medium Agar	1	4	T24	4
DK1218	72HR	Medium Agar	1	5	T24	4
DK1218	72HR	Medium Agar	2	1	T24	4.25
DK1218	72HR	Medium Agar	2	2	T24	3.75
DK1218	72HR	Medium Agar	2	3	T24	3.75
DK1218	72HR	Medium Agar	2	4	T24	4
DK1218	72HR	Medium Agar	2	5	T24	3.75
DK1218	72HR	Medium Agar	3	1	T24	4.25
DK1218	72HR	Medium Agar	3	2	T24	4.25
DK1218	72HR	Medium Agar	3	3	T24	4
DK1218	72HR	Medium Agar	3	4	T24	4
DK1218	72HR	Medium Agar	3	5	T24	4.25
DK1218	72HR	Medium Agar	4	1	T24	4
DK1218	72HR	Medium Agar	4	2	T24	4.25
DK1218	72HR	Medium Agar	4	3	T24	4
DK1218	72HR	Medium Agar	4	4	T24	4
DK1218	72HR	Medium Agar	4	5	T24	4
DK1218	72HR	Medium Agar	5	1	T24	5.75
DK1218	72HR	Medium Agar	5	2	T24	5.25
DK1218	72HR	Medium Agar	5	3	T24	5.25
DK1218	72HR	Medium Agar	5	4	T24	5.25
DK1218	72HR	Medium Agar	5	5	T24	5
DK1218	72HR	Medium Agar	6	1	T24	5
DK1218	72HR	Medium Agar	6	2	T24	5
DK1218	72HR	Medium Agar	6	3	T24	4.5
DK1218	72HR	Medium Agar	6	4	T24	5
DK1218	72HR	Medium Agar	6	5	T24	5
DK1218	72HR	Medium Agar	7	1	T24	4.25
DK1218	72HR	Medium Agar	7	2	T24	4
DK1218	72HR	Medium Agar	7	3	T24	4.25
DK1218	72HR	Medium Agar	7	4	T24	3.75
DK1218	72HR	Medium Agar	7	5	T24	4
DK1218	72HR	Medium Agar	8	1	T24	5
DK1218	72HR	Medium Agar	8	2	T24	5
DK1218	72HR	Medium Agar	8	3	T24	5
DK1218	72HR	Medium Agar	8	4	T24	5
DK1218	72HR	Medium Agar	8	5	T24	5.5
DK1218	72HR	Medium Agar	1	1	T48	5
DK1218	72HR	Medium Agar	1	2	T48	4
DK1218	72HR	Medium Agar	1	3	T48	4.75
DK1218	72HR	Medium Agar	1	4	T48	5
DK1218	72HR	Medium Agar	1	5	T48	5
DK1218	72HR	Medium Agar	2	1	T48	5
DK1218	72HR	Medium Agar	2	2	T48	4.25
DK1218	72HR	Medium Agar	2	3	T48	4.5
DK1218	72HR	Medium Agar	2	4	T48	4.75
DK1218	72HR	Medium Agar	2	5	T48	5
DK1218	72HR	Medium Agar	3	1	T48	5
DK1218	72HR	Medium Agar	3	2	T48	5
DK1218	72HR	Medium Agar	3	3	T48	5
DK1218	72HR	Medium Agar	3	4	T48	5
DK1218	72HR	Medium Agar	3	5	T48	5
DK1218	72HR	Medium Agar	4	1	T48	4.5
DK1218	72HR	Medium Agar	4	2	T48	5
DK1218	72HR	Medium Agar	4	3	T48	5
DK1218	72HR	Medium Agar	4	4	T48	5
DK1218	72HR	Medium Agar	4	5	T48	4.75
DK1218	72HR	Medium Agar	5	1	T48	7
DK1218	72HR	Medium Agar	5	2	T48	6.25
DK1218	72HR	Medium Agar	5	3	T48	6.25
DK1218	72HR	Medium Agar	5	4	T48	6
DK1218	72HR	Medium Agar	5	5	T48	5.75
DK1218	72HR	Medium Agar	6	1	T48	6
DK1218	72HR	Medium Agar	6	2	T48	5.75
DK1218	72HR	Medium Agar	6	3	T48	6
DK1218	72HR	Medium Agar	6	4	T48	6
DK1218	72HR	Medium Agar	6	5	T48	5.5
DK1218	72HR	Medium Agar	7	1	T48	5.25
DK1218	72HR	Medium Agar	7	2	T48	5.25
DK1218	72HR	Medium Agar	7	3	T48	5
DK1218	72HR	Medium Agar	7	4	T48	4.75
DK1218	72HR	Medium Agar	7	5	T48	5
DK1218	72HR	Medium Agar	8	1	T48	5.5
DK1218	72HR	Medium Agar	8	2	T48	5.25
DK1218	72HR	Medium Agar	8	3	T48	6
DK1218	72HR	Medium Agar	8	4	T48	5.75
DK1218	72HR	Medium Agar	8	5	T48	6
DK1218	72HR	Medium Agar	1	1	T72	5.75
DK1218	72HR	Medium Agar	1	2	T72	5.25
DK1218	72HR	Medium Agar	1	3	T72	6
DK1218	72HR	Medium Agar	1	4	T72	5.5
DK1218	72HR	Medium Agar	1	5	T72	5
DK1218	72HR	Medium Agar	2	1	T72	5.5
DK1218	72HR	Medium Agar	2	2	T72	5
DK1218	72HR	Medium Agar	2	3	T72	6
DK1218	72HR	Medium Agar	2	4	T72	6.25
DK1218	72HR	Medium Agar	2	5	T72	6
DK1218	72HR	Medium Agar	3	1	T72	6
DK1218	72HR	Medium Agar	3	2	T72	6.25
DK1218	72HR	Medium Agar	3	3	T72	5
DK1218	72HR	Medium Agar	3	4	T72	5.75
DK1218	72HR	Medium Agar	3	5	T72	5.5
DK1218	72HR	Medium Agar	4	1	T72	6
DK1218	72HR	Medium Agar	4	2	T72	5.25
DK1218	72HR	Medium Agar	4	3	T72	5.5
DK1218	72HR	Medium Agar	4	4	T72	5.5
DK1218	72HR	Medium Agar	4	5	T72	5.75
DK1218	72HR	Medium Agar	5	1	T72	8
DK1218	72HR	Medium Agar	5	2	T72	6.25
DK1218	72HR	Medium Agar	5	3	T72	8
DK1218	72HR	Medium Agar	5	4	T72	7
DK1218	72HR	Medium Agar	5	5	T72	7.5
DK1218	72HR	Medium Agar	6	1	T72	7
DK1218	72HR	Medium Agar	6	2	T72	7
DK1218	72HR	Medium Agar	6	3	T72	7
DK1218	72HR	Medium Agar	6	4	T72	6.75
DK1218	72HR	Medium Agar	6	5	T72	6.5
DK1218	72HR	Medium Agar	7	1	T72	6
DK1218	72HR	Medium Agar	7	2	T72	6.5
DK1218	72HR	Medium Agar	7	3	T72	6
DK1218	72HR	Medium Agar	7	4	T72	6
DK1218	72HR	Medium Agar	7	5	T72	6.5
DK1218	72HR	Medium Agar	8	1	T72	7
DK1218	72HR	Medium Agar	8	2	T72	7
DK1218	72HR	Medium Agar	8	3	T72	7.25
DK1218	72HR	Medium Agar	8	4	T72	7
DK1218	72HR	Medium Agar	8	5	T72	7.5
DK1218	72HR	Hard Agar	1	1	T24	3.5
DK1218	72HR	Hard Agar	1	2	T24	4
DK1218	72HR	Hard Agar	1	3	T24	3.5
DK1218	72HR	Hard Agar	1	4	T24	4
DK1218	72HR	Hard Agar	1	5	T24	4
DK1218	72HR	Hard Agar	2	1	T24	4
DK1218	72HR	Hard Agar	2	2	T24	4
DK1218	72HR	Hard Agar	2	3	T24	3.5
DK1218	72HR	Hard Agar	2	4	T24	3.75
DK1218	72HR	Hard Agar	2	5	T24	3.5
DK1218	72HR	Hard Agar	3	1	T24	3.5
DK1218	72HR	Hard Agar	3	2	T24	4.25
DK1218	72HR	Hard Agar	3	3	T24	4
DK1218	72HR	Hard Agar	3	4	T24	4
DK1218	72HR	Hard Agar	3	5	T24	4.25
DK1218	72HR	Hard Agar	4	1	T24	4.25
DK1218	72HR	Hard Agar	4	2	T24	4.5
DK1218	72HR	Hard Agar	4	3	T24	4.5
DK1218	72HR	Hard Agar	4	4	T24	4.25
DK1218	72HR	Hard Agar	4	5	T24	4
DK1218	72HR	Hard Agar	5	1	T24	3.75
DK1218	72HR	Hard Agar	5	2	T24	3.75
DK1218	72HR	Hard Agar	5	3	T24	3.75
DK1218	72HR	Hard Agar	5	4	T24	3.75
DK1218	72HR	Hard Agar	5	5	T24	4
DK1218	72HR	Hard Agar	6	1	T24	4.5
DK1218	72HR	Hard Agar	6	2	T24	4.25
DK1218	72HR	Hard Agar	6	3	T24	4.25
DK1218	72HR	Hard Agar	6	4	T24	5
DK1218	72HR	Hard Agar	6	5	T24	4.25
DK1218	72HR	Hard Agar	7	1	T24	4.25
DK1218	72HR	Hard Agar	7	2	T24	4.25
DK1218	72HR	Hard Agar	7	3	T24	4
DK1218	72HR	Hard Agar	7	4	T24	4.25
DK1218	72HR	Hard Agar	7	5	T24	4
DK1218	72HR	Hard Agar	8	1	T24	4.25
DK1218	72HR	Hard Agar	8	2	T24	4
DK1218	72HR	Hard Agar	8	3	T24	4
DK1218	72HR	Hard Agar	8	4	T24	4.25
DK1218	72HR	Hard Agar	8	5	T24	4.25
DK1218	72HR	Hard Agar	1	1	T48	4
DK1218	72HR	Hard Agar	1	2	T48	4.75
DK1218	72HR	Hard Agar	1	3	T48	4.25
DK1218	72HR	Hard Agar	1	4	T48	4.5
DK1218	72HR	Hard Agar	1	5	T48	5
DK1218	72HR	Hard Agar	2	1	T48	4.75
DK1218	72HR	Hard Agar	2	2	T48	4.75
DK1218	72HR	Hard Agar	2	3	T48	4.25
DK1218	72HR	Hard Agar	2	4	T48	4.5
DK1218	72HR	Hard Agar	2	5	T48	4.75
DK1218	72HR	Hard Agar	3	1	T48	4.25
DK1218	72HR	Hard Agar	3	2	T48	5
DK1218	72HR	Hard Agar	3	3	T48	4
DK1218	72HR	Hard Agar	3	4	T48	4
DK1218	72HR	Hard Agar	3	5	T48	5
DK1218	72HR	Hard Agar	4	1	T48	5
DK1218	72HR	Hard Agar	4	2	T48	5
DK1218	72HR	Hard Agar	4	3	T48	4.75
DK1218	72HR	Hard Agar	4	4	T48	4.75
DK1218	72HR	Hard Agar	4	5	T48	4.25
DK1218	72HR	Hard Agar	5	1	T48	4.5
DK1218	72HR	Hard Agar	5	2	T48	5
DK1218	72HR	Hard Agar	5	3	T48	4.5
DK1218	72HR	Hard Agar	5	4	T48	4.75
DK1218	72HR	Hard Agar	5	5	T48	4.25
DK1218	72HR	Hard Agar	6	1	T48	5.5
DK1218	72HR	Hard Agar	6	2	T48	6
DK1218	72HR	Hard Agar	6	3	T48	5.75
DK1218	72HR	Hard Agar	6	4	T48	5.5
DK1218	72HR	Hard Agar	6	5	T48	5.25
DK1218	72HR	Hard Agar	7	1	T48	5
DK1218	72HR	Hard Agar	7	2	T48	5
DK1218	72HR	Hard Agar	7	3	T48	4.75
DK1218	72HR	Hard Agar	7	4	T48	5
DK1218	72HR	Hard Agar	7	5	T48	4.75
DK1218	72HR	Hard Agar	8	1	T48	5
DK1218	72HR	Hard Agar	8	2	T48	5
DK1218	72HR	Hard Agar	8	3	T48	5
DK1218	72HR	Hard Agar	8	4	T48	5
DK1218	72HR	Hard Agar	8	5	T48	4.75
DK1218	72HR	Hard Agar	1	1	T72	5.25
DK1218	72HR	Hard Agar	1	2	T72	5.25
DK1218	72HR	Hard Agar	1	3	T72	5
DK1218	72HR	Hard Agar	1	4	T72	5.25
DK1218	72HR	Hard Agar	1	5	T72	5
DK1218	72HR	Hard Agar	2	1	T72	4.75
DK1218	72HR	Hard Agar	2	2	T72	5
DK1218	72HR	Hard Agar	2	3	T72	6.17
DK1218	72HR	Hard Agar	2	4	T72	6.67
DK1218	72HR	Hard Agar	2	5	T72	5
DK1218	72HR	Hard Agar	3	1	T72	5
DK1218	72HR	Hard Agar	3	2	T72	5.5
DK1218	72HR	Hard Agar	3	3	T72	5.5
DK1218	72HR	Hard Agar	3	4	T72	5
DK1218	72HR	Hard Agar	3	5	T72	5.25
DK1218	72HR	Hard Agar	4	1	T72	5
DK1218	72HR	Hard Agar	4	2	T72	6
DK1218	72HR	Hard Agar	4	3	T72	5
DK1218	72HR	Hard Agar	4	4	T72	5
DK1218	72HR	Hard Agar	4	5	T72	6
DK1218	72HR	Hard Agar	5	1	T72	6
DK1218	72HR	Hard Agar	5	2	T72	6
DK1218	72HR	Hard Agar	5	3	T72	5.75
DK1218	72HR	Hard Agar	5	4	T72	5.75
DK1218	72HR	Hard Agar	5	5	T72	5.75
DK1218	72HR	Hard Agar	6	1	T72	7
DK1218	72HR	Hard Agar	6	2	T72	7.25
DK1218	72HR	Hard Agar	6	3	T72	7
DK1218	72HR	Hard Agar	6	4	T72	7.25
DK1218	72HR	Hard Agar	6	5	T72	7
DK1218	72HR	Hard Agar	7	1	T72	5.75
DK1218	72HR	Hard Agar	7	2	T72	5.75
DK1218	72HR	Hard Agar	7	3	T72	5
DK1218	72HR	Hard Agar	7	4	T72	5.25
DK1218	72HR	Hard Agar	7	5	T72	5.25
DK1218	72HR	Hard Agar	8	1	T72	5.75
DK1218	72HR	Hard Agar	8	2	T72	5.5
DK1218	72HR	Hard Agar	8	3	T72	5.5
DK1218	72HR	Hard Agar	8	4	T72	5.75
DK1218	72HR	Hard Agar	8	5	T72	6
DK1218	24HR	Soft Agar	1	1	T05	3.46486
DK1218	24HR	Soft Agar	1	2	T05	3.45405
DK1218	24HR	Soft Agar	1	3	T05	3.38919
DK1218	24HR	Soft Agar	1	4	T05	3.45405
DK1218	24HR	Soft Agar	2	1	T05	3.4
DK1218	24HR	Soft Agar	2	2	T05	3.4
DK1218	24HR	Soft Agar	2	3	T05	3.45405
DK1218	24HR	Soft Agar	2	4	T05	3.4973
DK1218	24HR	Soft Agar	3	1	T05	3.31351
DK1218	24HR	Soft Agar	3	2	T05	3.33514
DK1218	24HR	Soft Agar	3	3	T05	3.24865
DK1218	24HR	Soft Agar	3	4	T05	3.28108
DK1218	24HR	Soft Agar	4	1	T05	3.43243
DK1218	24HR	Soft Agar	4	2	T05	3.38919
DK1218	24HR	Soft Agar	4	3	T05	3.45405
DK1218	24HR	Soft Agar	4	4	T05	3.46486
DK1218	24HR	Soft Agar	5	1	T05	3.51892
DK1218	24HR	Soft Agar	5	2	T05	3.25946
DK1218	24HR	Soft Agar	5	3	T05	3.42162
DK1218	24HR	Soft Agar	5	4	T05	3.23784
DK1218	24HR	Soft Agar	6	1	T05	3.27027
DK1218	24HR	Soft Agar	6	2	T05	3.3027
DK1218	24HR	Soft Agar	6	3	T05	3.17297
DK1218	24HR	Soft Agar	6	4	T05	3.21622
DK1218	24HR	Soft Agar	1	1	T10	3.87568
DK1218	24HR	Soft Agar	1	2	T10	3.97297
DK1218	24HR	Soft Agar	1	3	T10	4.00541
DK1218	24HR	Soft Agar	1	4	T10	4.07027
DK1218	24HR	Soft Agar	2	1	T10	3.91892
DK1218	24HR	Soft Agar	2	2	T10	3.83243
DK1218	24HR	Soft Agar	2	3	T10	3.99459
DK1218	24HR	Soft Agar	2	4	T10	3.99459
DK1218	24HR	Soft Agar	3	1	T10	3.83243
DK1218	24HR	Soft Agar	3	2	T10	3.81081
DK1218	24HR	Soft Agar	3	3	T10	3.68108
DK1218	24HR	Soft Agar	3	4	T10	3.7027
DK1218	24HR	Soft Agar	4	1	T10	4.09189
DK1218	24HR	Soft Agar	4	2	T10	3.94054
DK1218	24HR	Soft Agar	4	3	T10	4.28649
DK1218	24HR	Soft Agar	4	4	T10	4.03784
DK1218	24HR	Soft Agar	5	1	T10	4.08108
DK1218	24HR	Soft Agar	5	2	T10	3.82162
DK1218	24HR	Soft Agar	5	3	T10	4.11351
DK1218	24HR	Soft Agar	5	4	T10	3.78919
DK1218	24HR	Soft Agar	6	1	T10	3.92973
DK1218	24HR	Soft Agar	6	2	T10	3.94054
DK1218	24HR	Soft Agar	6	3	T10	3.64865
DK1218	24HR	Soft Agar	6	4	T10	3.84324
DK1218	24HR	Soft Agar	1	1	T15	4.2973
DK1218	24HR	Soft Agar	1	2	T15	4.31892
DK1218	24HR	Soft Agar	1	3	T15	4.5027
DK1218	24HR	Soft Agar	1	4	T15	4.62162
DK1218	24HR	Soft Agar	2	1	T15	4.37297
DK1218	24HR	Soft Agar	2	2	T15	4.44865
DK1218	24HR	Soft Agar	2	3	T15	4.55676
DK1218	24HR	Soft Agar	2	4	T15	4.55676
DK1218	24HR	Soft Agar	3	1	T15	4.41622
DK1218	24HR	Soft Agar	3	2	T15	4.28649
DK1218	24HR	Soft Agar	3	3	T15	4.16757
DK1218	24HR	Soft Agar	3	4	T15	4.12432
DK1218	24HR	Soft Agar	4	1	T15	4.82703
DK1218	24HR	Soft Agar	4	2	T15	4.84865
DK1218	24HR	Soft Agar	4	3	T15	4.95676
DK1218	24HR	Soft Agar	4	4	T15	4.72973
DK1218	24HR	Soft Agar	5	1	T15	4.52432
DK1218	24HR	Soft Agar	5	2	T15	4.39459
DK1218	24HR	Soft Agar	5	3	T15	4.64324
DK1218	24HR	Soft Agar	5	4	T15	4.54595
DK1218	24HR	Soft Agar	6	1	T15	4.49189
DK1218	24HR	Soft Agar	6	2	T15	4.37297
DK1218	24HR	Soft Agar	6	3	T15	4.25405
DK1218	24HR	Soft Agar	6	4	T15	4.31892
DK1218	24HR	Soft Agar	1	1	T20	4.81622
DK1218	24HR	Soft Agar	1	2	T20	4.92432
DK1218	24HR	Soft Agar	1	3	T20	4.95676
DK1218	24HR	Soft Agar	1	4	T20	5.04324
DK1218	24HR	Soft Agar	2	1	T20	4.91351
DK1218	24HR	Soft Agar	2	2	T20	4.96757
DK1218	24HR	Soft Agar	2	3	T20	4.88108
DK1218	24HR	Soft Agar	2	4	T20	5.06486
DK1218	24HR	Soft Agar	3	1	T20	4.79459
DK1218	24HR	Soft Agar	3	2	T20	4.66486
DK1218	24HR	Soft Agar	3	3	T20	4.64324
DK1218	24HR	Soft Agar	3	4	T20	4.65405
DK1218	24HR	Soft Agar	4	1	T20	5.4
DK1218	24HR	Soft Agar	4	2	T20	5.62703
DK1218	24HR	Soft Agar	4	3	T20	5.4
DK1218	24HR	Soft Agar	4	4	T20	5.20541
DK1218	24HR	Soft Agar	5	1	T20	5.04324
DK1218	24HR	Soft Agar	5	2	T20	4.84865
DK1218	24HR	Soft Agar	5	3	T20	4.96757
DK1218	24HR	Soft Agar	5	4	T20	5.23784
DK1218	24HR	Soft Agar	6	1	T20	4.89189
DK1218	24HR	Soft Agar	6	2	T20	4.87027
DK1218	24HR	Soft Agar	6	3	T20	4.67568
DK1218	24HR	Soft Agar	6	4	T20	4.74054
DK1218	24HR	Soft Agar	1	1	T25	5.48649
DK1218	24HR	Soft Agar	1	2	T25	5.44324
DK1218	24HR	Soft Agar	1	3	T25	5.38919
DK1218	24HR	Soft Agar	1	4	T25	5.67027
DK1218	24HR	Soft Agar	2	1	T25	5.38919
DK1218	24HR	Soft Agar	2	2	T25	5.43243
DK1218	24HR	Soft Agar	2	3	T25	5.38919
DK1218	24HR	Soft Agar	2	4	T25	5.75676
DK1218	24HR	Soft Agar	3	1	T25	5.06486
DK1218	24HR	Soft Agar	3	2	T25	5.18378
DK1218	24HR	Soft Agar	3	3	T25	5.03243
DK1218	24HR	Soft Agar	3	4	T25	5.02162
DK1218	24HR	Soft Agar	4	1	T25	5.75676
DK1218	24HR	Soft Agar	4	2	T25	6.15676
DK1218	24HR	Soft Agar	4	3	T25	5.8
DK1218	24HR	Soft Agar	4	4	T25	5.67027
DK1218	24HR	Soft Agar	5	1	T25	5.67027
DK1218	24HR	Soft Agar	5	2	T25	5.46486
DK1218	24HR	Soft Agar	5	3	T25	5.36757
DK1218	24HR	Soft Agar	5	4	T25	5.87568
DK1218	24HR	Soft Agar	6	1	T25	5.50811
DK1218	24HR	Soft Agar	6	2	T25	5.45405
DK1218	24HR	Soft Agar	6	3	T25	5.35676
DK1218	24HR	Soft Agar	6	4	T25	5.22703
DK1218	24HR	Medium Agar	1	1	T05	3.12973
DK1218	24HR	Medium Agar	1	2	T05	3.12973
DK1218	24HR	Medium Agar	1	3	T05	3.14054
DK1218	24HR	Medium Agar	1	4	T05	3.11892
DK1218	24HR	Medium Agar	2	1	T05	3.32432
DK1218	24HR	Medium Agar	2	2	T05	3.23784
DK1218	24HR	Medium Agar	2	3	T05	3.19459
DK1218	24HR	Medium Agar	2	4	T05	3.21622
DK1218	24HR	Medium Agar	3	1	T05	3.27027
DK1218	24HR	Medium Agar	3	2	T05	3.17297
DK1218	24HR	Medium Agar	3	3	T05	3.20541
DK1218	24HR	Medium Agar	3	4	T05	3.19459
DK1218	24HR	Medium Agar	4	1	T05	3.23784
DK1218	24HR	Medium Agar	4	2	T05	3.22703
DK1218	24HR	Medium Agar	4	3	T05	3.24865
DK1218	24HR	Medium Agar	4	4	T05	3.23784
DK1218	24HR	Medium Agar	1	1	T10	3.31351
DK1218	24HR	Medium Agar	1	2	T10	3.31351
DK1218	24HR	Medium Agar	1	3	T10	3.29189
DK1218	24HR	Medium Agar	1	4	T10	3.29189
DK1218	24HR	Medium Agar	2	1	T10	3.61622
DK1218	24HR	Medium Agar	2	2	T10	3.60541
DK1218	24HR	Medium Agar	2	3	T10	3.45405
DK1218	24HR	Medium Agar	2	4	T10	3.4973
DK1218	24HR	Medium Agar	3	1	T10	3.60541
DK1218	24HR	Medium Agar	3	2	T10	3.54054
DK1218	24HR	Medium Agar	3	3	T10	3.42162
DK1218	24HR	Medium Agar	3	4	T10	3.51892
DK1218	24HR	Medium Agar	4	1	T10	3.59459
DK1218	24HR	Medium Agar	4	2	T10	3.50811
DK1218	24HR	Medium Agar	4	3	T10	3.68108
DK1218	24HR	Medium Agar	4	4	T10	3.61622
DK1218	24HR	Medium Agar	1	1	T15	3.55135
DK1218	24HR	Medium Agar	1	2	T15	3.50811
DK1218	24HR	Medium Agar	1	3	T15	3.54054
DK1218	24HR	Medium Agar	1	4	T15	3.52973
DK1218	24HR	Medium Agar	2	1	T15	3.90811
DK1218	24HR	Medium Agar	2	2	T15	3.91892
DK1218	24HR	Medium Agar	2	3	T15	3.85405
DK1218	24HR	Medium Agar	2	4	T15	3.77838
DK1218	24HR	Medium Agar	3	1	T15	3.8973
DK1218	24HR	Medium Agar	3	2	T15	3.82162
DK1218	24HR	Medium Agar	3	3	T15	3.78919
DK1218	24HR	Medium Agar	3	4	T15	3.87568
DK1218	24HR	Medium Agar	4	1	T15	3.98378
DK1218	24HR	Medium Agar	4	2	T15	3.77838
DK1218	24HR	Medium Agar	4	3	T15	3.97297
DK1218	24HR	Medium Agar	4	4	T15	3.87568
DK1218	24HR	Medium Agar	1	1	T20	3.8
DK1218	24HR	Medium Agar	1	2	T20	3.7027
DK1218	24HR	Medium Agar	1	3	T20	3.81081
DK1218	24HR	Medium Agar	1	4	T20	3.75676
DK1218	24HR	Medium Agar	2	1	T20	4.11351
DK1218	24HR	Medium Agar	2	2	T20	4.25405
DK1218	24HR	Medium Agar	2	3	T20	4.23243
DK1218	24HR	Medium Agar	2	4	T20	4.11351
DK1218	24HR	Medium Agar	3	1	T20	4.23243
DK1218	24HR	Medium Agar	3	2	T20	4.07027
DK1218	24HR	Medium Agar	3	3	T20	4.09189
DK1218	24HR	Medium Agar	3	4	T20	4.25405
DK1218	24HR	Medium Agar	4	1	T20	4.34054
DK1218	24HR	Medium Agar	4	2	T20	4.11351
DK1218	24HR	Medium Agar	4	3	T20	4.26486
DK1218	24HR	Medium Agar	4	4	T20	4.12432
DK1218	24HR	Medium Agar	1	1	T25	4.05946
DK1218	24HR	Medium Agar	1	2	T25	3.94054
DK1218	24HR	Medium Agar	1	3	T25	4.03784
DK1218	24HR	Medium Agar	1	4	T25	3.99459
DK1218	24HR	Medium Agar	2	1	T25	4.40541
DK1218	24HR	Medium Agar	2	2	T25	4.44865
DK1218	24HR	Medium Agar	2	3	T25	4.47027
DK1218	24HR	Medium Agar	2	4	T25	4.37297
DK1218	24HR	Medium Agar	3	1	T25	4.44865
DK1218	24HR	Medium Agar	3	2	T25	4.28649
DK1218	24HR	Medium Agar	3	3	T25	4.44865
DK1218	24HR	Medium Agar	3	4	T25	4.53514
DK1218	24HR	Medium Agar	4	1	T25	4.6
DK1218	24HR	Medium Agar	4	2	T25	4.41622
DK1218	24HR	Medium Agar	4	3	T25	4.53514
DK1218	24HR	Medium Agar	4	4	T25	4.32973
DK1218	24HR	Hard Agar	1	1	T05	3.10811
DK1218	24HR	Hard Agar	1	2	T05	3.15135
DK1218	24HR	Hard Agar	1	3	T05	3.11892
DK1218	24HR	Hard Agar	1	4	T05	3.17297
DK1218	24HR	Hard Agar	2	1	T05	3.12973
DK1218	24HR	Hard Agar	2	2	T05	3.12973
DK1218	24HR	Hard Agar	2	3	T05	3.14054
DK1218	24HR	Hard Agar	2	4	T05	3.12973
DK1218	24HR	Hard Agar	3	1	T05	3.08649
DK1218	24HR	Hard Agar	3	2	T05	3.11892
DK1218	24HR	Hard Agar	3	3	T05	3.11892
DK1218	24HR	Hard Agar	3	4	T05	3.0973
DK1218	24HR	Hard Agar	4	1	T05	3.07568
DK1218	24HR	Hard Agar	4	2	T05	3.10811
DK1218	24HR	Hard Agar	4	3	T05	3.07568
DK1218	24HR	Hard Agar	4	4	T05	3.0973
DK1218	24HR	Hard Agar	1	1	T10	3.25946
DK1218	24HR	Hard Agar	1	2	T10	3.29189
DK1218	24HR	Hard Agar	1	3	T10	3.3027
DK1218	24HR	Hard Agar	1	4	T10	3.28108
DK1218	24HR	Hard Agar	2	1	T10	3.22703
DK1218	24HR	Hard Agar	2	2	T10	3.24865
DK1218	24HR	Hard Agar	2	3	T10	3.29189
DK1218	24HR	Hard Agar	2	4	T10	3.25946
DK1218	24HR	Hard Agar	3	1	T10	3.21622
DK1218	24HR	Hard Agar	3	2	T10	3.29189
DK1218	24HR	Hard Agar	3	3	T10	3.23784
DK1218	24HR	Hard Agar	3	4	T10	3.28108
DK1218	24HR	Hard Agar	4	1	T10	3.20541
DK1218	24HR	Hard Agar	4	2	T10	3.29189
DK1218	24HR	Hard Agar	4	3	T10	3.25946
DK1218	24HR	Hard Agar	4	4	T10	3.31351
DK1218	24HR	Hard Agar	1	1	T15	3.43243
DK1218	24HR	Hard Agar	1	2	T15	3.50811
DK1218	24HR	Hard Agar	1	3	T15	3.4973
DK1218	24HR	Hard Agar	1	4	T15	3.43243
DK1218	24HR	Hard Agar	2	1	T15	3.37838
DK1218	24HR	Hard Agar	2	2	T15	3.35676
DK1218	24HR	Hard Agar	2	3	T15	3.46486
DK1218	24HR	Hard Agar	2	4	T15	3.41081
DK1218	24HR	Hard Agar	3	1	T15	3.33514
DK1218	24HR	Hard Agar	3	2	T15	3.4
DK1218	24HR	Hard Agar	3	3	T15	3.36757
DK1218	24HR	Hard Agar	3	4	T15	3.38919
DK1218	24HR	Hard Agar	4	1	T15	3.3027
DK1218	24HR	Hard Agar	4	2	T15	3.47568
DK1218	24HR	Hard Agar	4	3	T15	3.36757
DK1218	24HR	Hard Agar	4	4	T15	3.45405
DK1218	24HR	Hard Agar	1	1	T20	3.56216
DK1218	24HR	Hard Agar	1	2	T20	3.64865
DK1218	24HR	Hard Agar	1	3	T20	3.68108
DK1218	24HR	Hard Agar	1	4	T20	3.58378
DK1218	24HR	Hard Agar	2	1	T20	3.50811
DK1218	24HR	Hard Agar	2	2	T20	3.4973
DK1218	24HR	Hard Agar	2	3	T20	3.60541
DK1218	24HR	Hard Agar	2	4	T20	3.55135
DK1218	24HR	Hard Agar	3	1	T20	3.43243
DK1218	24HR	Hard Agar	3	2	T20	3.54054
DK1218	24HR	Hard Agar	3	3	T20	3.52973
DK1218	24HR	Hard Agar	3	4	T20	3.46486
DK1218	24HR	Hard Agar	4	1	T20	3.42162
DK1218	24HR	Hard Agar	4	2	T20	3.59459
DK1218	24HR	Hard Agar	4	3	T20	3.44324
DK1218	24HR	Hard Agar	4	4	T20	3.57297
DK1218	24HR	Hard Agar	1	1	T25	3.68108
DK1218	24HR	Hard Agar	1	2	T25	3.81081
DK1218	24HR	Hard Agar	1	3	T25	3.83243
DK1218	24HR	Hard Agar	1	4	T25	3.76757
DK1218	24HR	Hard Agar	2	1	T25	3.67027
DK1218	24HR	Hard Agar	2	2	T25	3.59459
DK1218	24HR	Hard Agar	2	3	T25	3.76757
DK1218	24HR	Hard Agar	2	4	T25	3.69189
DK1218	24HR	Hard Agar	3	1	T25	3.51892
DK1218	24HR	Hard Agar	3	2	T25	3.72432
DK1218	24HR	Hard Agar	3	3	T25	3.64865
DK1218	24HR	Hard Agar	3	4	T25	3.55135
DK1218	24HR	Hard Agar	4	1	T25	3.52973
DK1218	24HR	Hard Agar	4	2	T25	3.69189
DK1218	24HR	Hard Agar	4	3	T25	3.55135
DK1218	24HR	Hard Agar	4	4	T25	3.68108
DK1218	Prey	Hard Agar	1	1	T05	3
DK1218	Prey	Hard Agar	2	1	T05	3
DK1218	Prey	Hard Agar	3	1	T05	3
DK1218	Prey	Hard Agar	4	1	T05	3
DK1218	Prey	Hard Agar	5	1	T05	3.08649
DK1218	Prey	Hard Agar	6	1	T05	3.10811
DK1218	Prey	Hard Agar	7	1	T05	3.08649
DK1218	Prey	Hard Agar	8	1	T05	3.0973
DK1218	Prey	Hard Agar	9	1	T05	3.14054
DK1218	Prey	Hard Agar	10	1	T05	3.15135
DK1218	Prey	Hard Agar	11	1	T05	3
DK1218	Prey	Hard Agar	1	1	T10	3.07568
DK1218	Prey	Hard Agar	2	1	T10	3.14054
DK1218	Prey	Hard Agar	3	1	T10	3.12973
DK1218	Prey	Hard Agar	4	1	T10	3
DK1218	Prey	Hard Agar	5	1	T10	3.16216
DK1218	Prey	Hard Agar	6	1	T10	3.20541
DK1218	Prey	Hard Agar	7	1	T10	3.25946
DK1218	Prey	Hard Agar	8	1	T10	3.34595
DK1218	Prey	Hard Agar	9	1	T10	3.29189
DK1218	Prey	Hard Agar	10	1	T10	3.3027
DK1218	Prey	Hard Agar	11	1	T10	3.07568
DK1218	Prey	Hard Agar	1	1	T15	3.15135
DK1218	Prey	Hard Agar	2	1	T15	3.20541
DK1218	Prey	Hard Agar	3	1	T15	3.23784
DK1218	Prey	Hard Agar	4	1	T15	3.11892
DK1218	Prey	Hard Agar	5	1	T15	3.22703
DK1218	Prey	Hard Agar	6	1	T15	3.34595
DK1218	Prey	Hard Agar	7	1	T15	3.38919
DK1218	Prey	Hard Agar	8	1	T15	3.57297
DK1218	Prey	Hard Agar	9	1	T15	3.48649
DK1218	Prey	Hard Agar	10	1	T15	3.43243
DK1218	Prey	Hard Agar	11	1	T15	3.10811
DK1218	Prey	Hard Agar	1	1	T20	3.23784
DK1218	Prey	Hard Agar	2	1	T20	3.29189
DK1218	Prey	Hard Agar	3	1	T20	3.31351
DK1218	Prey	Hard Agar	4	1	T20	3.24865
DK1218	Prey	Hard Agar	5	1	T20	3.35676
DK1218	Prey	Hard Agar	6	1	T20	3.48649
DK1218	Prey	Hard Agar	7	1	T20	3.48649
DK1218	Prey	Hard Agar	8	1	T20	3.76757
DK1218	Prey	Hard Agar	9	1	T20	3.57297
DK1218	Prey	Hard Agar	10	1	T20	3.55135
DK1218	Prey	Hard Agar	11	1	T20	3.17297
DK1218	Prey	Hard Agar	1	1	T25	3.34595
DK1218	Prey	Hard Agar	2	1	T25	3.34595
DK1218	Prey	Hard Agar	3	1	T25	3.42162
DK1218	Prey	Hard Agar	4	1	T25	3.43243
DK1218	Prey	Hard Agar	5	1	T25	3.47568
DK1218	Prey	Hard Agar	6	1	T25	3.58378
DK1218	Prey	Hard Agar	7	1	T25	3.58378
DK1218	Prey	Hard Agar	8	1	T25	3.96216
DK1218	Prey	Hard Agar	9	1	T25	3.71351
DK1218	Prey	Hard Agar	10	1	T25	3.68108
DK1218	Prey	Hard Agar	11	1	T25	3.23784
DK1253	72HR	Soft Agar	1	1	T24	4
DK1253	72HR	Soft Agar	1	2	T24	3.5
DK1253	72HR	Soft Agar	1	3	T24	4
DK1253	72HR	Soft Agar	1	4	T24	3.5
DK1253	72HR	Soft Agar	1	5	T24	3.5
DK1253	72HR	Soft Agar	2	1	T24	3.75
DK1253	72HR	Soft Agar	2	2	T24	3.75
DK1253	72HR	Soft Agar	2	3	T24	3.5
DK1253	72HR	Soft Agar	2	4	T24	3.75
DK1253	72HR	Soft Agar	2	5	T24	3.75
DK1253	72HR	Soft Agar	3	1	T24	4
DK1253	72HR	Soft Agar	3	2	T24	4
DK1253	72HR	Soft Agar	3	3	T24	4
DK1253	72HR	Soft Agar	3	4	T24	3.25
DK1253	72HR	Soft Agar	3	5	T24	3.5
DK1253	72HR	Soft Agar	4	1	T24	4
DK1253	72HR	Soft Agar	4	2	T24	4
DK1253	72HR	Soft Agar	4	3	T24	4
DK1253	72HR	Soft Agar	4	4	T24	4
DK1253	72HR	Soft Agar	4	5	T24	4
DK1253	72HR	Soft Agar	5	1	T24	3.25
DK1253	72HR	Soft Agar	5	2	T24	4
DK1253	72HR	Soft Agar	5	3	T24	3.25
DK1253	72HR	Soft Agar	5	4	T24	3.5
DK1253	72HR	Soft Agar	5	5	T24	4
DK1253	72HR	Soft Agar	6	1	T24	4
DK1253	72HR	Soft Agar	6	2	T24	3.75
DK1253	72HR	Soft Agar	6	3	T24	3.75
DK1253	72HR	Soft Agar	6	4	T24	4
DK1253	72HR	Soft Agar	6	5	T24	4
DK1253	72HR	Soft Agar	7	1	T24	4
DK1253	72HR	Soft Agar	7	2	T24	4
DK1253	72HR	Soft Agar	7	3	T24	4.25
DK1253	72HR	Soft Agar	7	4	T24	4.25
DK1253	72HR	Soft Agar	7	5	T24	3.75
DK1253	72HR	Soft Agar	8	1	T24	4
DK1253	72HR	Soft Agar	8	2	T24	4
DK1253	72HR	Soft Agar	8	3	T24	4
DK1253	72HR	Soft Agar	8	4	T24	4
DK1253	72HR	Soft Agar	8	5	T24	4
DK1253	72HR	Soft Agar	1	1	T48	4.5
DK1253	72HR	Soft Agar	1	2	T48	5
DK1253	72HR	Soft Agar	1	3	T48	5
DK1253	72HR	Soft Agar	1	4	T48	5
DK1253	72HR	Soft Agar	1	5	T48	5
DK1253	72HR	Soft Agar	2	1	T48	4.75
DK1253	72HR	Soft Agar	2	2	T48	4.5
DK1253	72HR	Soft Agar	2	3	T48	4.75
DK1253	72HR	Soft Agar	2	4	T48	5
DK1253	72HR	Soft Agar	2	5	T48	5
DK1253	72HR	Soft Agar	3	1	T48	4.5
DK1253	72HR	Soft Agar	3	2	T48	4.75
DK1253	72HR	Soft Agar	3	3	T48	4.25
DK1253	72HR	Soft Agar	3	4	T48	4.25
DK1253	72HR	Soft Agar	3	5	T48	4.25
DK1253	72HR	Soft Agar	4	1	T48	5
DK1253	72HR	Soft Agar	4	2	T48	5
DK1253	72HR	Soft Agar	4	3	T48	5
DK1253	72HR	Soft Agar	4	4	T48	4.5
DK1253	72HR	Soft Agar	4	5	T48	5
DK1253	72HR	Soft Agar	5	1	T48	4.5
DK1253	72HR	Soft Agar	5	2	T48	4.75
DK1253	72HR	Soft Agar	5	3	T48	4.5
DK1253	72HR	Soft Agar	5	4	T48	4.25
DK1253	72HR	Soft Agar	5	5	T48	4.75
DK1253	72HR	Soft Agar	6	1	T48	5.25
DK1253	72HR	Soft Agar	6	2	T48	5
DK1253	72HR	Soft Agar	6	3	T48	4.75
DK1253	72HR	Soft Agar	6	4	T48	5
DK1253	72HR	Soft Agar	6	5	T48	5
DK1253	72HR	Soft Agar	7	1	T48	5.25
DK1253	72HR	Soft Agar	7	2	T48	5
DK1253	72HR	Soft Agar	7	3	T48	5
DK1253	72HR	Soft Agar	7	4	T48	5.5
DK1253	72HR	Soft Agar	7	5	T48	5
DK1253	72HR	Soft Agar	8	1	T48	5
DK1253	72HR	Soft Agar	8	2	T48	5
DK1253	72HR	Soft Agar	8	3	T48	5
DK1253	72HR	Soft Agar	8	4	T48	5
DK1253	72HR	Soft Agar	8	5	T48	5
DK1253	72HR	Soft Agar	1	1	T72	5
DK1253	72HR	Soft Agar	1	2	T72	5
DK1253	72HR	Soft Agar	1	3	T72	5
DK1253	72HR	Soft Agar	1	4	T72	5.25
DK1253	72HR	Soft Agar	1	5	T72	5.25
DK1253	72HR	Soft Agar	2	1	T72	5.25
DK1253	72HR	Soft Agar	2	2	T72	5
DK1253	72HR	Soft Agar	2	3	T72	5.25
DK1253	72HR	Soft Agar	2	4	T72	5
DK1253	72HR	Soft Agar	2	5	T72	5.5
DK1253	72HR	Soft Agar	3	1	T72	5.75
DK1253	72HR	Soft Agar	3	2	T72	6.75
DK1253	72HR	Soft Agar	3	3	T72	9
DK1253	72HR	Soft Agar	3	4	T72	9
DK1253	72HR	Soft Agar	3	5	T72	9
DK1253	72HR	Soft Agar	4	1	T72	8.25
DK1253	72HR	Soft Agar	4	2	T72	9
DK1253	72HR	Soft Agar	4	3	T72	8
DK1253	72HR	Soft Agar	4	4	T72	8
DK1253	72HR	Soft Agar	4	5	T72	8
DK1253	72HR	Soft Agar	5	1	T72	5
DK1253	72HR	Soft Agar	5	2	T72	5.75
DK1253	72HR	Soft Agar	5	3	T72	5.25
DK1253	72HR	Soft Agar	5	4	T72	5.5
DK1253	72HR	Soft Agar	5	5	T72	5.25
DK1253	72HR	Soft Agar	6	1	T72	6
DK1253	72HR	Soft Agar	6	2	T72	5.75
DK1253	72HR	Soft Agar	6	3	T72	5.5
DK1253	72HR	Soft Agar	6	4	T72	6
DK1253	72HR	Soft Agar	6	5	T72	5.75
DK1253	72HR	Soft Agar	7	1	T72	6
DK1253	72HR	Soft Agar	7	2	T72	5.25
DK1253	72HR	Soft Agar	7	3	T72	6
DK1253	72HR	Soft Agar	7	4	T72	6.25
DK1253	72HR	Soft Agar	7	5	T72	6
DK1253	72HR	Soft Agar	8	1	T72	5.75
DK1253	72HR	Soft Agar	8	2	T72	6
DK1253	72HR	Soft Agar	8	3	T72	5.25
DK1253	72HR	Soft Agar	8	4	T72	6
DK1253	72HR	Soft Agar	8	5	T72	5.75
DK1253	72HR	Medium Agar	1	1	T24	4
DK1253	72HR	Medium Agar	1	2	T24	4.25
DK1253	72HR	Medium Agar	1	3	T24	4
DK1253	72HR	Medium Agar	1	4	T24	4.25
DK1253	72HR	Medium Agar	1	5	T24	4
DK1253	72HR	Medium Agar	2	1	T24	3.5
DK1253	72HR	Medium Agar	2	2	T24	3
DK1253	72HR	Medium Agar	2	3	T24	3
DK1253	72HR	Medium Agar	2	4	T24	3
DK1253	72HR	Medium Agar	2	5	T24	3
DK1253	72HR	Medium Agar	3	1	T24	5
DK1253	72HR	Medium Agar	3	2	T24	5
DK1253	72HR	Medium Agar	3	3	T24	4.75
DK1253	72HR	Medium Agar	3	4	T24	5
DK1253	72HR	Medium Agar	3	5	T24	4.25
DK1253	72HR	Medium Agar	4	1	T24	4.75
DK1253	72HR	Medium Agar	4	2	T24	5
DK1253	72HR	Medium Agar	4	3	T24	4.75
DK1253	72HR	Medium Agar	4	4	T24	4.75
DK1253	72HR	Medium Agar	4	5	T24	5
DK1253	72HR	Medium Agar	5	1	T24	4.75
DK1253	72HR	Medium Agar	5	2	T24	5
DK1253	72HR	Medium Agar	5	3	T24	5
DK1253	72HR	Medium Agar	5	4	T24	5
DK1253	72HR	Medium Agar	5	5	T24	4.75
DK1253	72HR	Medium Agar	6	1	T24	5.25
DK1253	72HR	Medium Agar	6	2	T24	5.25
DK1253	72HR	Medium Agar	6	3	T24	5
DK1253	72HR	Medium Agar	6	4	T24	5
DK1253	72HR	Medium Agar	6	5	T24	5
DK1253	72HR	Medium Agar	7	1	T24	4.5
DK1253	72HR	Medium Agar	7	2	T24	4.5
DK1253	72HR	Medium Agar	7	3	T24	4.75
DK1253	72HR	Medium Agar	7	4	T24	4.75
DK1253	72HR	Medium Agar	7	5	T24	4.75
DK1253	72HR	Medium Agar	8	1	T24	5
DK1253	72HR	Medium Agar	8	2	T24	5
DK1253	72HR	Medium Agar	8	3	T24	4.75
DK1253	72HR	Medium Agar	8	4	T24	4.75
DK1253	72HR	Medium Agar	8	5	T24	5
DK1253	72HR	Medium Agar	1	1	T48	4
DK1253	72HR	Medium Agar	1	2	T48	3.5
DK1253	72HR	Medium Agar	1	3	T48	4
DK1253	72HR	Medium Agar	1	4	T48	3.5
DK1253	72HR	Medium Agar	1	5	T48	3.5
DK1253	72HR	Medium Agar	2	1	T48	5
DK1253	72HR	Medium Agar	2	2	T48	5.5
DK1253	72HR	Medium Agar	2	3	T48	5
DK1253	72HR	Medium Agar	2	4	T48	5.75
DK1253	72HR	Medium Agar	2	5	T48	5
DK1253	72HR	Medium Agar	3	1	T48	6
DK1253	72HR	Medium Agar	3	2	T48	6
DK1253	72HR	Medium Agar	3	3	T48	6
DK1253	72HR	Medium Agar	3	4	T48	6
DK1253	72HR	Medium Agar	3	5	T48	6.25
DK1253	72HR	Medium Agar	4	1	T48	6
DK1253	72HR	Medium Agar	4	2	T48	6.25
DK1253	72HR	Medium Agar	4	3	T48	6
DK1253	72HR	Medium Agar	4	4	T48	6
DK1253	72HR	Medium Agar	4	5	T48	6
DK1253	72HR	Medium Agar	5	1	T48	6
DK1253	72HR	Medium Agar	5	2	T48	6.75
DK1253	72HR	Medium Agar	5	3	T48	6.25
DK1253	72HR	Medium Agar	5	4	T48	6
DK1253	72HR	Medium Agar	5	5	T48	6.25
DK1253	72HR	Medium Agar	6	1	T48	7
DK1253	72HR	Medium Agar	6	2	T48	7
DK1253	72HR	Medium Agar	6	3	T48	7
DK1253	72HR	Medium Agar	6	4	T48	7
DK1253	72HR	Medium Agar	6	5	T48	7
DK1253	72HR	Medium Agar	7	1	T48	7
DK1253	72HR	Medium Agar	7	2	T48	7
DK1253	72HR	Medium Agar	7	3	T48	7.25
DK1253	72HR	Medium Agar	7	4	T48	7.25
DK1253	72HR	Medium Agar	7	5	T48	7
DK1253	72HR	Medium Agar	8	1	T48	7
DK1253	72HR	Medium Agar	8	2	T48	6.75
DK1253	72HR	Medium Agar	8	3	T48	6.75
DK1253	72HR	Medium Agar	8	4	T48	6.75
DK1253	72HR	Medium Agar	8	5	T48	7
DK1253	72HR	Medium Agar	1	1	T72	6
DK1253	72HR	Medium Agar	1	2	T72	4
DK1253	72HR	Medium Agar	1	3	T72	6
DK1253	72HR	Medium Agar	1	4	T72	6
DK1253	72HR	Medium Agar	1	5	T72	6
DK1253	72HR	Medium Agar	2	1	T72	6
DK1253	72HR	Medium Agar	2	2	T72	5
DK1253	72HR	Medium Agar	2	3	T72	6
DK1253	72HR	Medium Agar	2	4	T72	4.5
DK1253	72HR	Medium Agar	2	5	T72	5
DK1253	72HR	Medium Agar	3	1	T72	6
DK1253	72HR	Medium Agar	3	2	T72	6.25
DK1253	72HR	Medium Agar	3	3	T72	6
DK1253	72HR	Medium Agar	3	4	T72	6
DK1253	72HR	Medium Agar	3	5	T72	6.25
DK1253	72HR	Medium Agar	4	1	T72	5
DK1253	72HR	Medium Agar	4	2	T72	5.75
DK1253	72HR	Medium Agar	4	3	T72	5.5
DK1253	72HR	Medium Agar	4	4	T72	6
DK1253	72HR	Medium Agar	4	5	T72	5.25
DK1253	72HR	Medium Agar	5	1	T72	5.25
DK1253	72HR	Medium Agar	5	2	T72	5.25
DK1253	72HR	Medium Agar	5	3	T72	8
DK1253	72HR	Medium Agar	5	4	T72	8
DK1253	72HR	Medium Agar	5	5	T72	8
DK1253	72HR	Medium Agar	6	1	T72	8
DK1253	72HR	Medium Agar	6	2	T72	8
DK1253	72HR	Medium Agar	6	3	T72	9
DK1253	72HR	Medium Agar	6	4	T72	9
DK1253	72HR	Medium Agar	6	5	T72	8.75
DK1253	72HR	Medium Agar	7	1	T72	8.5
DK1253	72HR	Medium Agar	7	2	T72	8
DK1253	72HR	Medium Agar	7	3	T72	7
DK1253	72HR	Medium Agar	7	4	T72	8.5
DK1253	72HR	Medium Agar	7	5	T72	8
DK1253	72HR	Medium Agar	8	1	T72	7.75
DK1253	72HR	Medium Agar	8	2	T72	7.75
DK1253	72HR	Medium Agar	8	3	T72	8
DK1253	72HR	Medium Agar	8	4	T72	7.75
DK1253	72HR	Medium Agar	8	5	T72	7.25
DK1253	72HR	Hard Agar	1	1	T24	4
DK1253	72HR	Hard Agar	1	2	T24	4
DK1253	72HR	Hard Agar	1	3	T24	4.5
DK1253	72HR	Hard Agar	1	4	T24	4
DK1253	72HR	Hard Agar	1	5	T24	4.5
DK1253	72HR	Hard Agar	2	1	T24	3.75
DK1253	72HR	Hard Agar	2	2	T24	4
DK1253	72HR	Hard Agar	2	3	T24	3.75
DK1253	72HR	Hard Agar	2	4	T24	4
DK1253	72HR	Hard Agar	2	5	T24	4
DK1253	72HR	Hard Agar	3	1	T24	5
DK1253	72HR	Hard Agar	3	2	T24	5
DK1253	72HR	Hard Agar	3	3	T24	4.75
DK1253	72HR	Hard Agar	3	4	T24	5
DK1253	72HR	Hard Agar	3	5	T24	5
DK1253	72HR	Hard Agar	4	1	T24	5
DK1253	72HR	Hard Agar	4	2	T24	5
DK1253	72HR	Hard Agar	4	3	T24	5
DK1253	72HR	Hard Agar	4	4	T24	5
DK1253	72HR	Hard Agar	4	5	T24	5
DK1253	72HR	Hard Agar	5	1	T24	5
DK1253	72HR	Hard Agar	5	2	T24	5
DK1253	72HR	Hard Agar	5	3	T24	4.75
DK1253	72HR	Hard Agar	5	4	T24	4.75
DK1253	72HR	Hard Agar	5	5	T24	5
DK1253	72HR	Hard Agar	6	1	T24	5
DK1253	72HR	Hard Agar	6	2	T24	5
DK1253	72HR	Hard Agar	6	3	T24	5.25
DK1253	72HR	Hard Agar	6	4	T24	5
DK1253	72HR	Hard Agar	6	5	T24	5
DK1253	72HR	Hard Agar	7	1	T24	4.5
DK1253	72HR	Hard Agar	7	2	T24	4.75
DK1253	72HR	Hard Agar	7	3	T24	4.25
DK1253	72HR	Hard Agar	7	4	T24	4.75
DK1253	72HR	Hard Agar	7	5	T24	4.25
DK1253	72HR	Hard Agar	8	1	T24	4.5
DK1253	72HR	Hard Agar	8	2	T24	4.75
DK1253	72HR	Hard Agar	8	3	T24	5
DK1253	72HR	Hard Agar	8	4	T24	4.75
DK1253	72HR	Hard Agar	8	5	T24	4.5
DK1253	72HR	Hard Agar	1	1	T48	5
DK1253	72HR	Hard Agar	1	2	T48	5.5
DK1253	72HR	Hard Agar	1	3	T48	5
DK1253	72HR	Hard Agar	1	4	T48	5.75
DK1253	72HR	Hard Agar	1	5	T48	5
DK1253	72HR	Hard Agar	2	1	T48	5
DK1253	72HR	Hard Agar	2	2	T48	5
DK1253	72HR	Hard Agar	2	3	T48	4
DK1253	72HR	Hard Agar	2	4	T48	5
DK1253	72HR	Hard Agar	2	5	T48	4
DK1253	72HR	Hard Agar	3	1	T48	6
DK1253	72HR	Hard Agar	3	2	T48	6
DK1253	72HR	Hard Agar	3	3	T48	6
DK1253	72HR	Hard Agar	3	4	T48	6
DK1253	72HR	Hard Agar	3	5	T48	5.5
DK1253	72HR	Hard Agar	4	1	T48	6
DK1253	72HR	Hard Agar	4	2	T48	6
DK1253	72HR	Hard Agar	4	3	T48	6
DK1253	72HR	Hard Agar	4	4	T48	6
DK1253	72HR	Hard Agar	4	5	T48	6
DK1253	72HR	Hard Agar	5	1	T48	6
DK1253	72HR	Hard Agar	5	2	T48	6
DK1253	72HR	Hard Agar	5	3	T48	6
DK1253	72HR	Hard Agar	5	4	T48	6.5
DK1253	72HR	Hard Agar	5	5	T48	6
DK1253	72HR	Hard Agar	6	1	T48	6
DK1253	72HR	Hard Agar	6	2	T48	6
DK1253	72HR	Hard Agar	6	3	T48	6
DK1253	72HR	Hard Agar	6	4	T48	6
DK1253	72HR	Hard Agar	6	5	T48	6
DK1253	72HR	Hard Agar	7	1	T48	5.75
DK1253	72HR	Hard Agar	7	2	T48	6
DK1253	72HR	Hard Agar	7	3	T48	6
DK1253	72HR	Hard Agar	7	4	T48	6
DK1253	72HR	Hard Agar	7	5	T48	5.5
DK1253	72HR	Hard Agar	8	1	T48	5.5
DK1253	72HR	Hard Agar	8	2	T48	6
DK1253	72HR	Hard Agar	8	3	T48	5
DK1253	72HR	Hard Agar	8	4	T48	5.5
DK1253	72HR	Hard Agar	8	5	T48	5.5
DK1253	72HR	Hard Agar	1	1	T72	6
DK1253	72HR	Hard Agar	1	2	T72	6
DK1253	72HR	Hard Agar	1	3	T72	6
DK1253	72HR	Hard Agar	1	4	T72	6.25
DK1253	72HR	Hard Agar	1	5	T72	6.75
DK1253	72HR	Hard Agar	2	1	T72	5
DK1253	72HR	Hard Agar	2	2	T72	5
DK1253	72HR	Hard Agar	2	3	T72	5
DK1253	72HR	Hard Agar	2	4	T72	5
DK1253	72HR	Hard Agar	2	5	T72	4.75
DK1253	72HR	Hard Agar	3	1	T72	7.25
DK1253	72HR	Hard Agar	3	2	T72	5.75
DK1253	72HR	Hard Agar	3	3	T72	5
DK1253	72HR	Hard Agar	3	4	T72	5.5
DK1253	72HR	Hard Agar	3	5	T72	5.5
DK1253	72HR	Hard Agar	4	1	T72	5
DK1253	72HR	Hard Agar	4	2	T72	5.25
DK1253	72HR	Hard Agar	4	3	T72	5
DK1253	72HR	Hard Agar	4	4	T72	5
DK1253	72HR	Hard Agar	4	5	T72	5
DK1253	72HR	Hard Agar	5	1	T72	8
DK1253	72HR	Hard Agar	5	2	T72	8
DK1253	72HR	Hard Agar	5	3	T72	8
DK1253	72HR	Hard Agar	5	4	T72	8
DK1253	72HR	Hard Agar	5	5	T72	8
DK1253	72HR	Hard Agar	6	1	T72	7.75
DK1253	72HR	Hard Agar	6	2	T72	7.75
DK1253	72HR	Hard Agar	6	3	T72	8
DK1253	72HR	Hard Agar	6	4	T72	7.75
DK1253	72HR	Hard Agar	6	5	T72	8
DK1253	72HR	Hard Agar	7	1	T72	7
DK1253	72HR	Hard Agar	7	2	T72	7
DK1253	72HR	Hard Agar	7	3	T72	7
DK1253	72HR	Hard Agar	7	4	T72	7
DK1253	72HR	Hard Agar	7	5	T72	7.5
DK1253	72HR	Hard Agar	8	1	T72	7
DK1253	72HR	Hard Agar	8	2	T72	7
DK1253	72HR	Hard Agar	8	3	T72	6
DK1253	72HR	Hard Agar	8	4	T72	7
DK1253	72HR	Hard Agar	8	5	T72	7.5
DK1253	24HR	Soft Agar	1	1	T05	3
DK1253	24HR	Soft Agar	1	2	T05	3
DK1253	24HR	Soft Agar	1	3	T05	3
DK1253	24HR	Soft Agar	1	4	T05	3
DK1253	24HR	Soft Agar	2	1	T05	3
DK1253	24HR	Soft Agar	2	2	T05	3
DK1253	24HR	Soft Agar	2	3	T05	3
DK1253	24HR	Soft Agar	2	4	T05	3
DK1253	24HR	Soft Agar	3	1	T05	3
DK1253	24HR	Soft Agar	3	2	T05	3
DK1253	24HR	Soft Agar	3	3	T05	3
DK1253	24HR	Soft Agar	3	4	T05	3
DK1253	24HR	Soft Agar	4	1	T05	3
DK1253	24HR	Soft Agar	4	2	T05	3
DK1253	24HR	Soft Agar	4	3	T05	3
DK1253	24HR	Soft Agar	4	4	T05	3
DK1253	24HR	Soft Agar	5	1	T05	3
DK1253	24HR	Soft Agar	5	2	T05	3
DK1253	24HR	Soft Agar	5	3	T05	33
DK1253	24HR	Soft Agar	5	4	T05	3
DK1253	24HR	Soft Agar	6	1	T05	3
DK1253	24HR	Soft Agar	6	2	T05	3
DK1253	24HR	Soft Agar	6	3	T05	3
DK1253	24HR	Soft Agar	6	4	T05	3
DK1253	24HR	Soft Agar	7	1	T05	3
DK1253	24HR	Soft Agar	7	2	T05	3
DK1253	24HR	Soft Agar	7	3	T05	3
DK1253	24HR	Soft Agar	7	4	T05	3
DK1253	24HR	Soft Agar	8	1	T05	3
DK1253	24HR	Soft Agar	8	2	T05	3
DK1253	24HR	Soft Agar	8	3	T05	3.07568
DK1253	24HR	Soft Agar	8	4	T05	3.07568
DK1253	24HR	Soft Agar	1	1	T10	3.0973
DK1253	24HR	Soft Agar	1	2	T10	3.07568
DK1253	24HR	Soft Agar	1	3	T10	3.07568
DK1253	24HR	Soft Agar	1	4	T10	3.07568
DK1253	24HR	Soft Agar	2	1	T10	3.07568
DK1253	24HR	Soft Agar	2	2	T10	3.04324
DK1253	24HR	Soft Agar	2	3	T10	3.05405
DK1253	24HR	Soft Agar	2	4	T10	3.06486
DK1253	24HR	Soft Agar	3	1	T10	3.08649
DK1253	24HR	Soft Agar	3	2	T10	3
DK1253	24HR	Soft Agar	3	3	T10	3
DK1253	24HR	Soft Agar	3	4	T10	3
DK1253	24HR	Soft Agar	4	1	T10	3
DK1253	24HR	Soft Agar	4	2	T10	3
DK1253	24HR	Soft Agar	4	3	T10	3
DK1253	24HR	Soft Agar	4	4	T10	3.05405
DK1253	24HR	Soft Agar	5	1	T10	3.08649
DK1253	24HR	Soft Agar	5	2	T10	3
DK1253	24HR	Soft Agar	5	3	T10	3
DK1253	24HR	Soft Agar	5	4	T10	3.06486
DK1253	24HR	Soft Agar	6	1	T10	3.07568
DK1253	24HR	Soft Agar	6	2	T10	3.04324
DK1253	24HR	Soft Agar	6	3	T10	3
DK1253	24HR	Soft Agar	6	4	T10	3
DK1253	24HR	Soft Agar	7	1	T10	3.07568
DK1253	24HR	Soft Agar	7	2	T10	3.08649
DK1253	24HR	Soft Agar	7	3	T10	3.05405
DK1253	24HR	Soft Agar	7	4	T10	3.06486
DK1253	24HR	Soft Agar	8	1	T10	3.08649
DK1253	24HR	Soft Agar	8	2	T10	3.08649
DK1253	24HR	Soft Agar	8	3	T10	3.11892
DK1253	24HR	Soft Agar	8	4	T10	3.14054
DK1253	24HR	Soft Agar	1	1	T15	3.15135
DK1253	24HR	Soft Agar	1	2	T15	3.12973
DK1253	24HR	Soft Agar	1	3	T15	3.15135
DK1253	24HR	Soft Agar	1	4	T15	3.10811
DK1253	24HR	Soft Agar	2	1	T15	3.11892
DK1253	24HR	Soft Agar	2	2	T15	3.07568
DK1253	24HR	Soft Agar	2	3	T15	3.10811
DK1253	24HR	Soft Agar	2	4	T15	3.0973
DK1253	24HR	Soft Agar	3	1	T15	3.14054
DK1253	24HR	Soft Agar	3	2	T15	3.07568
DK1253	24HR	Soft Agar	3	3	T15	3.06486
DK1253	24HR	Soft Agar	3	4	T15	3.05405
DK1253	24HR	Soft Agar	4	1	T15	3.08649
DK1253	24HR	Soft Agar	4	2	T15	3.0973
DK1253	24HR	Soft Agar	4	3	T15	3.0973
DK1253	24HR	Soft Agar	4	4	T15	3.12973
DK1253	24HR	Soft Agar	5	1	T15	3.11892
DK1253	24HR	Soft Agar	5	2	T15	3.08649
DK1253	24HR	Soft Agar	5	3	T15	3.08649
DK1253	24HR	Soft Agar	5	4	T15	3.10811
DK1253	24HR	Soft Agar	6	1	T15	3.10811
DK1253	24HR	Soft Agar	6	2	T15	3.0973
DK1253	24HR	Soft Agar	6	3	T15	3.07568
DK1253	24HR	Soft Agar	6	4	T15	3.07568
DK1253	24HR	Soft Agar	7	1	T15	3.15135
DK1253	24HR	Soft Agar	7	2	T15	3.12973
DK1253	24HR	Soft Agar	7	3	T15	3.08649
DK1253	24HR	Soft Agar	7	4	T15	3.0973
DK1253	24HR	Soft Agar	8	1	T15	3.18378
DK1253	24HR	Soft Agar	8	2	T15	3.17297
DK1253	24HR	Soft Agar	8	3	T15	3.18378
DK1253	24HR	Soft Agar	8	4	T15	3.19459
DK1253	24HR	Soft Agar	1	1	T20	3.22703
DK1253	24HR	Soft Agar	1	2	T20	3.18378
DK1253	24HR	Soft Agar	1	3	T20	3.21622
DK1253	24HR	Soft Agar	1	4	T20	3.18378
DK1253	24HR	Soft Agar	2	1	T20	3.16216
DK1253	24HR	Soft Agar	2	2	T20	3.12973
DK1253	24HR	Soft Agar	2	3	T20	3.15135
DK1253	24HR	Soft Agar	2	4	T20	3.12973
DK1253	24HR	Soft Agar	3	1	T20	3.20541
DK1253	24HR	Soft Agar	3	2	T20	3.14054
DK1253	24HR	Soft Agar	3	3	T20	3.10811
DK1253	24HR	Soft Agar	3	4	T20	3.08649
DK1253	24HR	Soft Agar	4	1	T20	3.12973
DK1253	24HR	Soft Agar	4	2	T20	3.16216
DK1253	24HR	Soft Agar	4	3	T20	3.12973
DK1253	24HR	Soft Agar	4	4	T20	3.16216
DK1253	24HR	Soft Agar	5	1	T20	3.17297
DK1253	24HR	Soft Agar	5	2	T20	3.14054
DK1253	24HR	Soft Agar	5	3	T20	3.15135
DK1253	24HR	Soft Agar	5	4	T20	3.14054
DK1253	24HR	Soft Agar	6	1	T20	3.17297
DK1253	24HR	Soft Agar	6	2	T20	3.12973
DK1253	24HR	Soft Agar	6	3	T20	3.10811
DK1253	24HR	Soft Agar	6	4	T20	3.10811
DK1253	24HR	Soft Agar	7	1	T20	3.19459
DK1253	24HR	Soft Agar	7	2	T20	3.19459
DK1253	24HR	Soft Agar	7	3	T20	3.17297
DK1253	24HR	Soft Agar	7	4	T20	3.16216
DK1253	24HR	Soft Agar	8	1	T20	3.28108
DK1253	24HR	Soft Agar	8	2	T20	3.22703
DK1253	24HR	Soft Agar	8	3	T20	3.25946
DK1253	24HR	Soft Agar	8	4	T20	3.25946
DK1253	24HR	Soft Agar	1	1	T25	3.27027
DK1253	24HR	Soft Agar	1	2	T25	3.28108
DK1253	24HR	Soft Agar	1	3	T25	3.27027
DK1253	24HR	Soft Agar	1	4	T25	3.28108
DK1253	24HR	Soft Agar	2	1	T25	3.23784
DK1253	24HR	Soft Agar	2	2	T25	3.19459
DK1253	24HR	Soft Agar	2	3	T25	3.20541
DK1253	24HR	Soft Agar	2	4	T25	3.19459
DK1253	24HR	Soft Agar	3	1	T25	3.25946
DK1253	24HR	Soft Agar	3	2	T25	3.20541
DK1253	24HR	Soft Agar	3	3	T25	3.19459
DK1253	24HR	Soft Agar	3	4	T25	3.15135
DK1253	24HR	Soft Agar	4	1	T25	3.19459
DK1253	24HR	Soft Agar	4	2	T25	3.20541
DK1253	24HR	Soft Agar	4	3	T25	3.21622
DK1253	24HR	Soft Agar	4	4	T25	3.20541
DK1253	24HR	Soft Agar	5	1	T25	3.23784
DK1253	24HR	Soft Agar	5	2	T25	3.20541
DK1253	24HR	Soft Agar	5	3	T25	3.21622
DK1253	24HR	Soft Agar	5	4	T25	3.25946
DK1253	24HR	Soft Agar	6	1	T25	3.25946
DK1253	24HR	Soft Agar	6	2	T25	3.21622
DK1253	24HR	Soft Agar	6	3	T25	3.20541
DK1253	24HR	Soft Agar	6	4	T25	3.19459
DK1253	24HR	Soft Agar	7	1	T25	3.27027
DK1253	24HR	Soft Agar	7	2	T25	3.27027
DK1253	24HR	Soft Agar	7	3	T25	3.24865
DK1253	24HR	Soft Agar	7	4	T25	3.24865
DK1253	24HR	Soft Agar	8	1	T25	3.48649
DK1253	24HR	Soft Agar	8	2	T25	3.4
DK1253	24HR	Soft Agar	8	3	T25	3.42162
DK1253	24HR	Soft Agar	8	4	T25	3.44324
DK1253	24HR	Medium Agar	1	1	T05	3.25946
DK1253	24HR	Medium Agar	1	2	T05	3.25946
DK1253	24HR	Medium Agar	1	3	T05	3.20541
DK1253	24HR	Medium Agar	1	4	T05	3.23784
[truncated: 29,481 more rows]
